# Supplementary material for: VGGish-based detection of biological sound components and their spatio-temporal variations in a subtropical forest in eastern China
Source: PeerJ. 2023 Nov 15;11:e16462. doi: 10.7717/peerj.16462 (PMC10656901; doi:10.7717/peerj.16462)
Supplement: Supplemental Information 2 [file peerj-11-16462-s002.zip]

Archive with 21 entries (17 files):
- Supplemental_Information_S2_data/
- Supplemental_Information_S2_data/drawpicture/
- Supplemental_Information_S2_data/drawpicture/input/
- Supplemental_Information_S2_data/drawpicture/input/hour-data.csv
- Supplemental_Information_S2_data/drawpicture/input/hour-month-data.csv
- Supplemental_Information_S2_data/drawpicture/input/month-data.csv
- Supplemental_Information_S2_data/drawpicture/input/net-m5-m8.csv
- Supplemental_Information_S2_data/drawpicture/input/percent.csv
- Supplemental_Information_S2_data/drawpicture/input/type2.csv
- Supplemental_Information_S2_data/drawpicture/job-hour.R
- Supplemental_Information_S2_data/drawpicture/job-month.R
- Supplemental_Information_S2_data/drawpicture/job-network.R
- Supplemental_Information_S2_data/drawpicture/job-percent.R
- Supplemental_Information_S2_data/drawpicture/job-visual.R
- Supplemental_Information_S2_data/drawpicture/output/
- Supplemental_Information_S2_data/drawpicture/output/hour.png
- Supplemental_Information_S2_data/drawpicture/output/month.png
- Supplemental_Information_S2_data/drawpicture/output/percent.png
- Supplemental_Information_S2_data/drawpicture/output/socialnetwork-month5.png
- Supplemental_Information_S2_data/drawpicture/output/socialnetwork-month8.png
- Supplemental_Information_S2_data/drawpicture/output/visual-soundscape.png
