# Supplementary material for: VGGish-based detection of biological sound components and their spatio-temporal variations in a subtropical forest in eastern China
Source: PeerJ. 2023 Nov 15;11:e16462. doi: 10.7717/peerj.16462 (PMC10656901; doi:10.7717/peerj.16462)
Supplement: Supplemental Information 2 [file peerj-11-16462-s002.zip › Supplemental_Information_S2_data/drawpicture/input/hour-data.csv]

V1	V2	V3	V4	V5	V6	V7	V8
0.015961396	0.053541039	0.05430584	0.06299867	0.026210063	0.033875339	0	1
0.016518189	0.053148318	0.048852534	0.06540891	0.022001148	0.040198735	0	2
0.019580549	0.054064668	0.050897523	0.066240027	0.013392003	0.032520325	0.004702194	3
0.022271715	0.048566566	0.06475801	0.064079122	0.012435431	0.025293586	0.003134796	4
0.023570898	0.038093991	0.055441945	0.074468085	0.009565716	0.024841915	0	5
0.070527097	0.014661605	0.037037037	0.042386968	0.035201837	0.024390244	0.010971787	6
0.08435412	0.009032596	0.035219268	0.019946809	0.05433327	0.049232159	0.037617555	7
0.073960653	0.026181437	0.038627585	0.017785904	0.052037498	0.049232159	0.043887147	8
0.062639198	0.041759393	0.034537605	0.021775266	0.045915439	0.051490515	0.043887147	9
0.057906459	0.050399267	0.028402636	0.023686835	0.047445954	0.044263776	0.031347962	10
0.055772086	0.045948423	0.027039309	0.021692154	0.061794528	0.04561879	0.053291536	11
0.046677803	0.058384605	0.027493751	0.023271277	0.052228812	0.049232159	0.05799373	12
0.052060134	0.051970153	0.034764826	0.024767287	0.055481156	0.030261969	0.037617555	13
0.050482554	0.053802854	0.033855942	0.023021941	0.0614119	0.028455285	0.039184953	14
0.051967335	0.047257494	0.032719836	0.027177527	0.05127224	0.038392051	0.070532915	15
0.051039347	0.042152114	0.033628721	0.022606383	0.062177157	0.043812105	0.111285266	16
0.053359317	0.027752324	0.045898659	0.024684176	0.063898986	0.030261969	0.15830721	17
0.055957684	0.02094515	0.040218132	0.026097074	0.064664243	0.047425474	0.145768025	18
0.055772086	0.016232491	0.048398091	0.036402926	0.043045724	0.053748871	0.109717868	19
0.020044543	0.029585024	0.044762554	0.064245346	0.04859384	0.048780488	0.02507837	20
0.016703786	0.047388402	0.039990911	0.062583112	0.034245265	0.06097561	0.007836991	21
0.016703786	0.056028276	0.044308112	0.058926197	0.028697149	0.056910569	0.003134796	22
0.010579065	0.057337348	0.04817087	0.06349734	0.029271092	0.047877145	0.004702194	23
0.0155902	0.055766462	0.050670302	0.062250665	0.024679548	0.042908762	0	24
0.013231013	0.04029597	0.052150046	0.05534326	0.027047333	0	0	1
0.017464938	0.04019598	0.04147606	0.058110423	0.024292512	0	0	2
0.011114051	0.04059594	0.03568161	0.061865858	0.022038567	0	0	3
0.013495634	0.0379962	0.035986581	0.063315325	0.021287253	0	0	4
0.025403546	0.03869613	0.039036292	0.051192515	0.036563987	0	0	5
0.061921143	0.03959604	0.044220799	0.028396363	0.059103431	0	0.03125	6
0.064302726	0.04049595	0.041781031	0.038476743	0.038317055	0	0.078125	7
0.047896269	0.04409559	0.037206465	0.030241138	0.059353869	0	0.046875	8
0.069859751	0.03589641	0.043000915	0.018381868	0.07951415	0	0.03125	9
0.091293993	0.03229677	0.042695944	0.018777177	0.073253193	0	0.03125	10
0.072770574	0.03729627	0.033851784	0.026090394	0.064112196	0	0.125	11
0.047631649	0.051094891	0.037511436	0.023125576	0.063486101	0	0.046875	12
0.043662345	0.04729527	0.045745654	0.026946897	0.059479088	0	0.125	13
0.048425509	0.04639536	0.054894785	0.026815127	0.054094666	0.142857143	0.125	14
0.047631649	0.04939506	0.047270509	0.02945052	0.049837215	0	0.09375	15
0.053717915	0.04719528	0.046660567	0.032349453	0.043701478	0.142857143	0.078125	16
0.056364117	0.03539646	0.054589814	0.038872052	0.042324067	0.071428571	0.078125	17
0.066155067	0.03639636	0.038121378	0.041902754	0.037816178	0	0.046875	18
0.052394813	0.0389961	0.041171089	0.046712347	0.030678688	0.142857143	0.015625	19
0.018258799	0.04389561	0.034156755	0.057517459	0.023415978	0	0	20
0.023815824	0.04659534	0.033241842	0.056595072	0.019158527	0.142857143	0.015625	21
0.020905001	0.0459954	0.035986581	0.055145605	0.022789882	0.214285714	0.015625	22
0.017200318	0.04219578	0.04452577	0.056990381	0.022664663	0.071428571	0	23
0.015083355	0.04169583	0.039036292	0.05738569	0.025669922	0.071428571	0.015625	24
0.002313699	0.063064872	0.047486034	0.071795813	0.004570848	0	0	1
0.002024487	0.059048002	0.04509178	0.07473375	0.009141696	0.068181818	0.007326007	2
0.002699316	0.055432818	0.047486034	0.078773412	0.003301168	0.022727273	0	3
0.002024487	0.046696124	0.053671189	0.083455747	0.005332656	0	0	4
0.003566953	0.034344246	0.055666401	0.093279471	0.003047232	0	0.014652015	5
0.082907548	0.006627837	0.030526736	0.051505692	0.01142712	0.045454545	0.010989011	6
0.113274848	0.002309701	0.036711891	0.012118986	0.040883697	0.045454545	0.047619048	7
0.104598477	0.009439647	0.036711891	0.010282776	0.048247842	0.045454545	0.084249084	8
0.080979466	0.025205865	0.037909018	0.011476313	0.065261554	0.204545455	0.065934066	9
0.070182204	0.036151838	0.031923384	0.009640103	0.082021331	0.045454545	0.025641026	10
0.061505832	0.043181362	0.035514765	0.009548292	0.083291011	0.045454545	0.036630037	11
0.053889906	0.043783892	0.029928172	0.013404333	0.090909091	0.113636364	0.04029304	12
0.053986311	0.041574613	0.034517159	0.017535806	0.085830371	0.113636364	0.032967033	13
0.055432373	0.044286001	0.034317638	0.018545722	0.072625698	0.045454545	0.043956044	14
0.054179119	0.033641293	0.037709497	0.021391847	0.088623667	0.068181818	0.06959707	15
0.05957775	0.034344246	0.033719074	0.024605215	0.069070594	0	0.076923077	16
0.055817989	0.036653947	0.03990423	0.026165993	0.056881666	0.022727273	0.113553114	17
0.058999325	0.032134967	0.042697526	0.025339699	0.061960386	0.022727273	0.084249084	18
0.053407886	0.039164491	0.043695132	0.025798751	0.057135602	0	0.076923077	19
0.011472091	0.060353485	0.047685555	0.058116048	0.022346369	0.045454545	0.029304029	20
0.004338186	0.064571199	0.050478851	0.063532868	0.010411376	0	0.058608059	21
0.003663357	0.06406909	0.048882682	0.063991921	0.011934992	0	0.054945055	22
0.00443459	0.061658968	0.048882682	0.06757253	0.00888776	0.045454545	0.007326007	23
0.004723802	0.062261498	0.048882682	0.067388909	0.006856272	0	0.018315018	24
0.004338165	0.040578018	0.046540881	0.072279925	0.04327942	0.016085791	0	1
0.00581949	0.036053131	0.04591195	0.072875873	0.042052426	0.048257373	0	2
0.006454343	0.028462998	0.047589099	0.072961008	0.047183491	0.034852547	0.002506266	3
0.006136917	0.016785871	0.052201258	0.07806913	0.047629671	0.032171582	0	4
0.012802878	0.009487666	0.055136268	0.082240763	0.041048522	0.00536193	0.007518797	5
0.09406412	0.002335425	0.031865828	0.0418866	0.024093698	0.030831099	0.005012531	6
0.105174056	0.002043497	0.03836478	0.0139622	0.04283324	0.045576408	0.042606516	7
0.078510211	0.012698876	0.041509434	0.015494636	0.056330173	0.049597855	0.097744361	8
0.075864988	0.036345059	0.038993711	0.018304104	0.036921361	0.089812332	0.062656642	9
0.063908581	0.055320391	0.030607966	0.022731143	0.036809816	0.073726542	0.022556391	10
0.054068353	0.060721063	0.032914046	0.02205006	0.044283324	0.05227882	0.015037594	11
0.047825627	0.061158955	0.032914046	0.023412225	0.042275516	0.020107239	0.177944862	12
0.05047085	0.055174427	0.0360587	0.024859527	0.048856665	0.025469169	0.022556391	13
0.052163792	0.047730258	0.042976939	0.024348714	0.049302844	0.037533512	0.022556391	14
0.050894085	0.048606043	0.039203354	0.024689256	0.051310653	0.037533512	0.027568922	15
0.059570416	0.04422712	0.035220126	0.022731143	0.050752928	0.032171582	0.025062657	16
0.063167919	0.038972413	0.046331237	0.020858164	0.044283324	0.038873995	0.085213033	17
0.061369167	0.0378047	0.036687631	0.019240593	0.046514222	0.040214477	0.258145363	18
0.051317321	0.061012991	0.042348008	0.022731143	0.039152259	0.053619303	0.067669173	19
0.024547667	0.081156036	0.042348008	0.040354163	0.029894032	0.064343164	0.025062657	20
0.007829859	0.066121734	0.049266247	0.060360974	0.030451757	0.056300268	0.010025063	21
0.00772405	0.057509853	0.048637317	0.065043419	0.03234802	0.048257373	0.002506266	22
0.008782139	0.054882499	0.046331237	0.067001532	0.032236475	0.04155496	0.007518797	23
0.007195006	0.044810976	0.040041929	0.071513707	0.040156163	0.025469169	0.012531328	24
0.005051355	0.050161486	0.050754458	0.080921526	0.005339028	0	0.00064914	1
0.005051355	0.051120307	0.045038866	0.080489561	0.005872931	0	0.00292113	2
0.006061627	0.0491522	0.048010974	0.083513319	0.005072077	0	0.003570269	3
0.005893248	0.044963666	0.051211706	0.091864651	0.008542445	0	0.003245699	4
0.023741371	0.042692774	0.047096479	0.082073434	0.010411105	0	0.009087958	5
0.108604142	0.02906742	0.034522176	0.030813535	0.056860651	0	0.010061668	6
0.137396868	0.018419459	0.036808413	0.006191505	0.087026161	0.111111111	0.038299253	7
0.096649268	0.023465886	0.047325103	0.008639309	0.089962627	0	0.06069458	8
0.074591682	0.029874849	0.043667124	0.004895608	0.076615056	0	0.090230445	9
0.064152214	0.032852241	0.033607682	0.010079194	0.095568607	0	0.072379098	10
0.054723017	0.038453775	0.034064929	0.006767459	0.087560064	0	0.071080818	11
0.047145984	0.041431167	0.028577961	0.01324694	0.071542979	0	0.077896787	12
0.057922209	0.041935809	0.031092821	0.019150468	0.069941271	0	0.040246673	13
0.049166526	0.041633024	0.041152263	0.019726422	0.060597971	0	0.054852321	14
0.03973733	0.042591845	0.038637403	0.017710583	0.057928457	0.111111111	0.077896787	15
0.044451928	0.042642309	0.032007316	0.016846652	0.048318206	0	0.091528724	16
0.04647247	0.042995559	0.034522176	0.017134629	0.043246129	0	0.087633885	17
0.051355447	0.040068631	0.037265661	0.019006479	0.051254672	0	0.079195067	18
0.04765112	0.042289059	0.04526749	0.027069834	0.025093433	0.111111111	0.074001947	19
0.014817309	0.047688736	0.048468221	0.060043197	0.02082221	0	0.029211295	20
0.006398384	0.052381914	0.046181984	0.073578114	0.004538174	0	0.007789679	21
0.00454622	0.052129592	0.042295382	0.079337653	0.004004271	0.666666667	0.004219409	22
0.004209463	0.050867985	0.049839963	0.074298056	0.009610251	0	0.008763389	23
0.004209463	0.051120307	0.052583448	0.076601872	0.004271223	0	0.004543979	24
0.009015455	0.044320073	0.052589852	0.074244164	0.02173913	0	0.009163803	1
0.010017172	0.0506227	0.041754757	0.06403878	0.019543259	0	0.008018328	2
0.00872925	0.052437856	0.046775899	0.053323128	0.028546333	0	0.004581901	3
0.008013738	0.052034488	0.045983087	0.05370583	0.032059728	0	0.001145475	4
0.010589582	0.047547018	0.052589852	0.062763108	0.025911287	0	0.004581901	5
0.070120206	0.034941764	0.038319239	0.024237785	0.066974089	0	0.008018328	6
0.106038924	0.0287904	0.040961945	0.011481056	0.051822574	0	0.042382589	7
0.092873497	0.032723239	0.044926004	0.009184845	0.051383399	0.25	0.063001145	8
0.079851173	0.033832501	0.044926004	0.010077816	0.056653491	0.25	0.10652921	9
0.074699485	0.034387133	0.03858351	0.012756729	0.066974089	0	0.080183276	10
0.064968517	0.036000605	0.035676533	0.016711315	0.072902942	0	0.06185567	11
0.061677161	0.037664499	0.026162791	0.018624825	0.06763285	0	0.082474227	12
0.057097882	0.042151969	0.03461945	0.021048603	0.056433904	0.25	0.04696449	13
0.051803091	0.042454495	0.038319239	0.022324276	0.055116381	0	0.063001145	14
0.049513452	0.041950285	0.038319239	0.024620487	0.052042161	0	0.088201604	15
0.048511734	0.042404074	0.035412262	0.02921291	0.04589372	0	0.085910653	16
0.048511734	0.039580497	0.039904863	0.032657227	0.052481335	0.25	0.067583047	17
0.049370349	0.035496395	0.03858351	0.034060467	0.066754502	0	0.073310424	18
0.041070406	0.040941865	0.046247357	0.046051792	0.033377251	0	0.049255441	19
0.016313681	0.048101649	0.042547569	0.066207424	0.013394818	0	0.024054983	20
0.016313681	0.045631019	0.040169133	0.071054982	0.019762846	0	0.013745704	21
0.011305094	0.044723441	0.041754757	0.08100523	0.014053579	0	0.008018328	22
0.008013738	0.045631019	0.043340381	0.08291874	0.010979359	0	0.005727377	23
0.005580996	0.045631019	0.05153277	0.077688481	0.017566974	0	0.002290951	24
