# Supplementary material for: VGGish-based detection of biological sound components and their spatio-temporal variations in a subtropical forest in eastern China
Source: PeerJ. 2023 Nov 15;11:e16462. doi: 10.7717/peerj.16462 (PMC10656901; doi:10.7717/peerj.16462)
Supplement: Supplemental Information 2 [file peerj-11-16462-s002.zip › Supplemental_Information_S2_data/drawpicture/input/month-data.csv]

V1	V2	V3	V4	V5	V6	V7	V8
66	2	0	147	23	2	0	1
91	0	0	148	0	0	1	2
102	5	0	124	5	2	2	3
35	11	0	189	5	0	0	4
9	20	83	112	1	7	0	5
27	3	98	19	12	69	12	6
53	4	28	72	20	56	7	7
89	0	0	136	12	2	1	8
136	4	0	51	30	17	2	9
87	2	0	140	7	1	3	10
68	6	0	119	31	11	5	11
110	11	0	102	15	1	1	12
70	37	0	119	10	2	2	13
42	39	0	125	26	8	0	14
55	29	0	79	58	19	0	15
80	26	0	78	47	9	0	16
51	0	34	34	8	113	0	17
36	1	47	1	50	105	0	18
63	2	60	17	53	45	0	19
77	38	29	27	38	27	4	20
53	17	48	39	66	17	0	21
66	10	59	57	32	14	2	22
50	0	96	42	19	32	1	23
13	0	103	0	7	117	0	24
12	0	100	0	3	123	2	25
106	0	8	51	22	51	2	26
109	2	0	66	56	1	6	27
123	3	0	51	60	2	1	28
161	5	0	53	17	3	1	29
137	1	0	58	38	5	1	30
161	0	0	42	29	6	2	31
53	3	0	151	33	0	0	32
57	1	1	154	26	1	0	33
162	0	4	50	16	7	1	34
145	4	0	55	24	9	3	35
187	2	1	35	8	7	0	36
130	2	0	55	48	0	5	37
126	4	29	37	26	17	1	38
132	0	24	34	28	20	2	39
91	3	93	29	10	14	0	40
13	4	145	0	0	78	0	41
67	9	31	0	3	129	1	42
63	1	50	20	7	97	2	43
114	26	24	9	6	57	4	44
118	31	5	61	15	10	0	45
109	25	0	87	17	2	0	46
106	29	2	51	44	8	0	47
97	63	0	33	47	0	0	48
73	84	0	72	7	3	1	49
39	38	0	158	5	0	0	50
24	7	94	48	27	37	3	51
47	5	119	22	9	33	5	52
42	44	20	119	14	0	1	53
75	28	0	130	7	0	0	54
105	24	12	77	13	5	2	55
30	1	165	13	4	27	0	56
112	48	5	29	34	10	2	57
98	46	0	73	11	11	1	58
99	56	0	40	41	3	1	59
101	64	0	37	35	3	0	60
49	78	0	93	19	1	0	61
42	63	11	119	5	0	0	62
78	51	65	23	14	8	1	63
130	23	7	47	27	5	1	64
114	19	0	57	48	2	0	65
119	15	0	48	51	5	2	66
123	25	0	60	24	4	4	67
50	14	0	163	11	1	1	68
100	12	29	69	26	3	1	69
110	3	62	41	10	11	3	70
99	10	0	57	66	2	5	71
106	9	0	101	22	0	1	72
77	6	22	110	17	6	1	73
0	39	141	59	0	0	0	74
35	2	138	20	16	26	2	75
12	55	66	74	4	27	1	76
33	0	0	206	0	0	0	77
12	1	0	223	0	0	3	78
3	6	17	197	14	0	2	79
73	6	10	135	14	0	1	80
107	0	0	103	29	0	0	81
103	0	54	47	17	17	1	82
124	0	23	61	23	8	0	83
133	2	0	80	23	0	1	84
72	0	4	145	18	0	0	85
32	1	153	2	11	40	0	86
118	3	38	46	28	6	0	87
157	0	0	67	13	1	1	88
0	0	0	0	0	0	0	89
0	0	0	0	0	0	0	90
116	3	7	71	31	8	4	91
117	3	4	76	38	0	2	92
95	0	1	114	30	0	0	93
145	5	0	55	31	1	3	94
129	13	0	53	42	1	2	95
6	0	183	0	6	45	0	96
106	3	29	21	46	28	7	97
80	14	25	32	53	25	11	98
22	3	158	40	10	4	3	99
82	2	73	21	27	29	6	100
88	11	0	67	55	0	19	101
79	12	0	89	43	0	17	102
93	21	25	49	47	0	5	103
93	11	37	30	55	5	9	104
86	30	29	17	59	10	4	105
120	46	20	14	36	4	0	106
128	32	18	28	26	4	4	107
105	46	27	11	38	12	1	108
70	9	37	42	75	7	0	109
77	50	20	24	63	4	2	110
80	54	0	66	40	0	0	111
54	47	0	78	54	3	4	112
49	48	0	96	45	0	2	113
53	52	0	78	53	1	3	114
46	31	0	112	49	0	2	115
44	44	0	135	14	0	3	116
76	97	0	39	26	1	1	117
70	62	0	64	41	1	2	118
74	102	0	21	38	2	3	119
60	56	16	66	38	1	3	120
60	93	8	39	36	0	4	121
54	78	4	49	52	1	2	122
52	93	10	15	63	2	5	123
28	120	20	10	50	4	8	124
41	137	7	24	27	2	2	125
28	174	0	8	29	1	0	126
27	145	0	43	25	0	0	127
15	34	168	23	0	0	0	128
3	110	77	45	4	1	0	129
28	129	15	20	21	3	24	130
25	116	25	15	29	3	27	131
10	175	0	4	17	1	33	132
31	174	0	6	12	0	17	133
16	196	0	8	10	3	7	134
10	178	9	28	1	0	14	135
13	152	26	25	16	0	8	136
5	196	0	11	15	3	10	137
11	207	0	0	10	5	7	138
15	202	0	0	9	3	11	139
26	138	6	6	11	35	18	140
20	175	0	9	23	3	10	141
18	183	0	25	14	0	0	142
9	164	0	47	16	1	3	143
0	96	31	86	21	5	1	144
15	176	1	16	21	6	5	145
22	78	58	15	47	16	4	146
6	168	8	12	28	9	9	147
14	157	2	49	14	2	2	148
38	85	47	31	34	5	0	149
1	0	111	2	57	67	2	150
0	0	0	0	0	0	0	151
0	0	0	0	0	0	0	152
0	0	0	0	0	0	0	153
0	0	0	0	0	0	0	154
17	125	0	22	61	12	3	155
17	118	0	23	75	4	3	156
10	105	1	34	84	1	5	157
17	76	0	34	108	1	4	158
21	91	0	41	76	1	10	159
12	83	0	71	62	1	11	160
17	98	2	42	67	10	4	161
17	68	21	40	76	7	11	162
13	13	123	17	42	13	19	163
12	62	30	41	69	19	7	164
17	39	110	44	11	19	0	165
22	41	1	127	32	17	0	166
18	48	35	111	25	2	1	167
14	32	0	157	27	0	10	168
29	46	4	118	34	5	4	169
2	0	0	231	7	0	0	170
0	18	0	219	3	0	0	171
13	20	2	182	19	1	3	172
23	39	0	131	38	5	4	173
12	26	1	136	49	5	11	174
23	6	1	175	29	4	2	175
16	9	1	174	32	5	3	176
17	2	0	175	37	5	4	177
18	1	1	186	23	5	6	178
30	2	0	163	40	1	4	179
17	5	3	164	46	0	5	180
28	7	4	140	50	7	4	181
25	16	3	116	67	5	8	182
21	9	14	133	52	4	7	183
18	21	133	56	12	0	0	184
12	4	112	19	38	50	5	185
70	0	0	146	24	0	0	1
89	0	0	143	8	0	0	2
95	0	0	137	8	0	0	3
112	9	0	87	29	0	3	4
55	3	81	92	8	0	1	5
11	0	44	166	19	0	0	6
2	0	29	200	8	0	1	7
126	1	0	108	5	0	0	8
84	0	1	145	9	0	1	9
119	1	0	110	5	0	0	10
99	1	0	125	14	0	1	11
98	9	0	110	23	0	0	12
59	53	0	104	24	0	0	13
106	71	0	46	17	0	0	14
83	36	0	102	19	0	0	15
89	30	0	105	16	0	0	16
9	0	53	136	42	0	0	17
8	5	37	129	60	0	1	18
7	0	18	143	72	0	0	19
30	52	0	103	54	0	1	20
18	21	0	125	75	0	1	21
33	27	0	112	68	0	0	22
20	0	31	112	77	0	0	23
0	0	73	127	40	0	0	24
1	0	106	102	31	0	0	25
9	0	2	160	65	0	0	26
97	3	0	116	21	0	3	27
79	11	0	126	23	0	1	28
79	8	0	118	35	0	0	29
86	4	0	112	38	0	0	30
71	13	0	121	35	0	0	31
156	2	0	73	9	0	0	32
103	0	0	130	7	0	0	33
96	1	0	111	30	0	2	34
103	0	0	122	14	0	1	35
65	8	0	117	49	0	1	36
48	18	0	110	64	0	0	37
60	29	33	82	36	0	0	38
10	0	19	144	67	0	0	39
26	37	95	50	32	0	0	40
2	0	136	42	60	0	0	41
1	41	15	132	51	0	0	42
3	19	39	117	62	0	0	43
8	71	6	110	45	0	0	44
0	61	0	127	52	0	0	45
87	16	1	104	31	0	1	46
68	37	0	114	20	1	0	47
31	85	0	100	24	0	0	48
26	91	0	100	22	0	1	49
32	82	1	98	27	0	0	50
2	3	98	90	47	0	0	51
0	20	145	62	13	0	0	52
10	57	0	130	43	0	0	53
86	30	0	91	32	0	1	54
65	26	49	81	19	0	0	55
0	0	182	45	13	0	0	56
1	63	0	124	52	0	0	57
0	44	0	142	54	0	0	58
12	75	0	112	41	0	0	59
33	49	0	94	64	0	0	60
35	67	0	88	50	0	0	61
42	30	32	58	77	1	0	62
1	8	92	92	47	0	0	63
3	17	0	154	66	0	0	64
1	5	0	168	66	0	0	65
3	0	0	129	108	0	0	66
49	2	0	141	47	0	1	67
127	0	1	84	25	0	3	68
97	0	18	101	23	0	1	69
0	0	78	137	25	0	0	70
0	0	0	0	0	0	0	71
56	2	0	148	32	0	2	72
29	0	20	157	34	0	0	73
5	2	171	32	30	0	0	74
2	2	151	73	12	0	0	75
0	1	148	90	1	0	0	76
4	30	63	114	29	0	0	77
0	15	178	31	16	0	0	78
21	84	10	115	10	0	0	79
124	2	0	111	2	0	1	80
60	0	0	168	11	0	1	81
3	0	8	181	48	0	0	82
4	1	0	188	47	0	0	83
7	2	0	140	91	0	0	84
2	0	16	131	91	0	0	85
7	3	111	45	74	0	0	86
0	0	14	124	102	0	0	87
2	3	0	118	116	0	1	88
10	8	0	122	100	0	0	89
0	0	0	0	0	0	0	90
0	0	0	0	0	0	0	91
0	0	2	169	69	0	0	92
0	1	10	148	81	0	0	93
0	3	0	92	145	0	0	94
2	0	0	107	131	0	0	95
6	8	134	35	57	0	0	96
0	4	29	59	147	1	0	97
1	32	14	60	133	0	0	98
0	0	157	39	43	1	0	99
2	73	43	48	74	0	0	100
11	95	0	60	74	0	0	101
0	97	0	64	79	0	0	102
0	107	0	22	111	0	0	103
3	129	15	16	77	0	0	104
5	134	2	19	68	0	2	105
0	206	5	3	25	0	1	106
0	203	20	5	12	0	0	107
0	204	13	2	21	0	0	108
1	181	16	3	39	0	0	109
0	198	5	4	33	0	0	110
0	182	12	6	28	0	12	111
0	216	0	10	10	0	4	112
0	219	0	3	17	0	1	113
0	197	0	14	29	0	0	114
0	181	0	24	33	0	2	115
1	191	0	24	24	0	0	116
2	181	0	26	31	0	0	117
0	161	6	18	53	2	0	118
3	188	0	8	41	0	0	119
0	196	3	7	34	0	0	120
1	183	9	9	37	1	0	121
1	164	17	4	53	1	0	122
3	182	0	0	55	0	0	123
0	191	20	2	27	0	0	124
3	192	7	0	32	2	4	125
0	207	0	0	32	0	1	126
0	204	0	0	36	0	0	127
4	105	120	5	5	0	1	128
1	167	64	0	8	0	0	129
3	203	9	0	24	0	1	130
5	201	25	0	9	0	0	131
0	235	0	0	5	0	0	132
0	230	0	0	9	0	1	133
0	220	0	0	20	0	0	134
0	218	6	0	16	0	0	135
3	211	11	0	15	0	0	136
0	232	0	0	8	0	0	137
0	232	0	0	8	0	0	138
0	224	0	6	10	0	0	139
0	210	12	3	15	0	0	140
1	202	0	1	36	0	0	141
0	221	0	1	18	0	0	142
0	0	0	0	0	0	0	143
0	0	0	0	0	0	0	144
0	0	0	0	0	0	0	145
0	0	0	0	0	0	0	146
0	0	0	0	0	0	0	147
0	0	0	0	0	0	0	148
0	0	0	0	0	0	0	149
0	0	0	0	0	0	0	150
0	0	0	0	0	0	0	151
0	0	0	0	0	0	0	152
0	0	0	0	0	0	0	153
0	0	0	0	0	0	0	154
0	0	0	0	0	0	0	155
0	0	0	0	0	0	0	156
1	50	0	55	134	0	0	157
8	38	0	59	135	0	0	158
3	42	0	71	124	0	0	159
6	15	0	90	129	0	0	160
0	25	0	75	139	0	1	161
0	17	1	59	163	0	0	162
2	3	9	89	137	0	0	163
7	5	0	96	132	0	0	164
2	0	10	140	88	0	0	165
1	4	0	145	90	0	0	166
0	24	7	135	74	0	0	167
1	17	0	125	94	1	2	168
8	27	0	141	64	0	0	169
0	5	0	214	21	0	0	170
0	2	0	208	30	0	0	171
0	6	0	208	26	0	0	172
0	7	0	227	6	0	0	173
0	7	0	216	17	0	0	174
1	6	0	220	13	0	0	175
1	10	0	209	17	3	0	176
0	9	0	207	24	0	0	177
0	4	0	197	39	0	0	178
1	1	0	194	44	0	0	179
1	9	0	168	62	0	0	180
1	26	0	84	129	0	0	181
1	5	0	88	146	0	0	182
0	9	0	80	151	0	0	183
0	0	61	127	52	0	0	184
0	0	0	163	77	0	0	185
67	7	1	132	9	0	24	1
89	0	0	136	11	0	4	2
88	5	4	134	8	0	1	3
108	9	4	112	7	0	0	4
39	0	131	69	1	0	0	5
65	3	142	30	0	0	0	6
77	4	40	116	1	0	2	7
106	7	1	112	14	0	0	8
131	0	0	109	0	0	0	9
106	1	1	126	4	0	2	10
97	17	1	121	4	0	0	11
97	22	0	110	11	0	0	12
64	65	0	108	3	0	0	13
62	67	0	105	5	0	1	14
82	35	0	86	32	1	4	15
93	29	2	101	12	3	0	16
51	0	90	92	6	1	0	17
100	0	92	46	1	0	1	18
105	1	59	64	10	0	1	19
68	57	0	91	18	0	6	20
66	35	0	121	17	1	0	21
94	7	0	123	15	0	1	22
93	15	54	59	18	0	1	23
61	0	177	0	2	0	0	24
34	0	101	91	9	2	3	25
110	2	1	103	8	0	6	26
97	20	1	100	21	0	1	27
111	1	1	110	13	0	4	28
110	24	0	99	6	0	1	29
107	23	1	93	9	1	6	30
112	5	1	95	21	0	6	31
63	4	8	156	9	0	0	32
102	3	3	108	15	0	9	33
122	5	0	106	7	0	0	34
117	0	1	106	14	0	2	35
118	9	0	92	17	1	3	36
125	17	0	82	14	0	2	37
92	18	62	44	23	0	1	38
116	1	23	82	17	0	1	39
71	13	89	47	15	0	0	40
67	0	156	9	6	1	0	41
79	18	65	48	25	4	0	42
63	7	102	51	15	1	0	43
70	23	54	33	55	0	4	44
95	24	7	70	40	3	0	45
122	9	2	94	12	0	0	46
108	12	0	91	26	1	1	47
82	21	0	95	41	0	0	48
114	15	0	85	25	0	0	49
97	14	1	94	32	0	1	50
43	5	132	41	16	2	0	51
60	10	133	33	3	0	0	52
111	15	5	88	20	0	0	53
86	8	1	128	13	1	2	54
126	1	56	37	18	0	1	55
15	0	202	20	1	0	2	56
106	10	1	93	29	1	0	57
122	4	0	94	9	2	9	58
131	8	0	91	9	1	0	59
127	3	0	98	12	0	0	60
137	2	1	92	7	0	1	61
113	5	22	97	3	0	0	62
76	7	84	68	5	0	0	63
139	0	0	96	3	0	2	64
135	3	0	96	3	0	3	65
140	0	0	95	5	0	0	66
140	0	0	95	3	0	2	67
110	0	0	122	6	0	2	68
134	0	38	61	6	0	1	69
87	0	88	59	5	1	0	70
126	1	2	99	7	0	0	71
132	1	2	101	3	0	1	72
115	1	28	88	7	0	1	73
45	0	170	22	2	1	0	74
26	0	150	61	2	0	1	75
11	1	193	34	0	1	0	76
83	1	144	9	3	0	0	77
52	1	186	0	0	1	0	78
0	0	0	0	0	0	0	79
0	0	0	0	0	0	0	80
0	0	0	0	0	0	0	81
0	0	0	0	0	0	0	82
0	0	0	0	0	0	0	83
0	0	0	0	0	0	0	84
0	0	0	0	0	0	0	85
0	0	0	0	0	0	0	86
0	0	0	0	0	0	0	87
0	0	0	0	0	0	0	88
0	0	0	0	0	0	0	89
0	0	0	0	0	0	0	90
115	7	9	86	23	0	0	91
108	13	8	91	20	0	0	92
106	25	9	81	19	0	0	93
130	40	0	58	11	0	1	94
103	22	0	90	24	0	1	95
12	0	178	40	5	3	2	96
129	7	68	27	8	0	1	97
117	13	51	44	13	0	2	98
30	0	171	38	1	0	0	99
98	5	83	46	8	0	0	100
103	43	0	76	18	0	0	101
84	65	1	65	24	0	1	102
77	52	25	42	44	0	0	103
88	38	56	36	21	1	0	104
58	83	9	37	48	0	0	105
60	89	0	43	47	0	1	106
48	85	25	39	39	0	4	107
50	98	59	0	33	0	0	108
43	126	7	24	38	0	2	109
35	149	7	24	25	0	0	110
33	149	0	20	38	0	0	111
23	168	0	24	24	0	1	112
27	175	0	15	23	0	0	113
17	180	0	9	34	0	0	114
33	158	0	11	38	0	0	115
35	145	0	16	44	0	0	116
38	156	0	13	33	0	0	117
40	85	58	13	44	0	0	118
45	95	38	24	38	0	0	119
43	163	0	12	22	0	0	120
31	152	11	12	33	0	1	121
36	146	15	26	16	0	1	122
48	103	19	22	48	0	0	123
32	115	20	25	46	0	2	124
37	135	9	21	38	0	0	125
39	128	1	23	49	0	0	126
20	154	1	26	38	0	1	127
14	53	169	2	2	0	0	128
9	94	92	9	34	0	2	129
30	113	45	21	30	1	0	130
14	110	73	2	40	0	1	131
24	181	16	6	13	0	0	132
18	183	1	7	29	0	2	133
20	187	0	10	16	0	7	134
20	177	16	10	17	0	0	135
20	159	30	5	24	1	1	136
18	191	1	17	12	0	1	137
20	201	0	2	15	0	2	138
16	199	0	3	21	0	1	139
31	175	0	6	28	0	0	140
29	187	0	5	19	0	0	141
23	177	0	8	27	0	5	142
21	176	0	14	29	0	0	143
16	179	0	10	35	0	0	144
12	200	0	3	25	0	0	145
29	103	48	30	29	0	1	146
14	161	5	29	28	0	3	147
23	178	0	20	18	0	1	148
20	99	54	40	26	1	0	149
1	41	162	12	23	1	0	150
0	0	0	0	0	0	0	151
0	0	0	0	0	0	0	152
0	0	0	0	0	0	0	153
0	0	0	0	0	0	0	154
32	141	0	36	31	0	0	155
14	122	1	61	41	1	0	156
19	137	0	41	41	0	2	157
38	110	0	49	43	0	0	158
25	115	0	48	49	0	3	159
17	107	0	44	68	0	4	160
34	126	0	27	51	0	2	161
20	104	9	52	49	0	6	162
31	109	7	54	38	0	1	163
20	90	17	74	35	0	4	164
3	96	73	42	24	0	2	165
26	98	0	98	16	1	1	166
4	96	17	100	18	0	5	167
29	46	0	105	54	0	6	168
28	24	0	138	47	0	3	169
24	44	1	153	15	1	2	170
28	40	0	155	15	0	2	171
11	0	0	187	40	0	2	172
10	36	0	148	42	0	4	173
12	81	1	96	48	1	1	174
9	22	0	154	51	1	3	175
13	19	1	166	39	0	2	176
1	47	1	142	47	0	2	177
8	61	1	108	59	0	3	178
7	51	0	111	59	0	12	179
8	63	1	97	62	0	9	180
6	85	19	51	74	0	5	181
2	76	0	72	87	0	3	182
15	93	0	41	88	0	3	183
9	45	93	46	42	0	5	184
16	22	4	121	46	0	1	185
108	1	0	127	3	0	1	1
46	0	0	188	4	0	2	2
82	2	0	143	12	0	1	3
95	3	0	134	7	0	1	4
16	6	82	120	5	9	2	5
15	2	30	102	9	77	5	6
44	0	33	124	5	34	0	7
71	1	0	145	12	1	10	8
87	2	0	131	19	1	0	9
79	3	0	154	4	0	0	10
82	8	1	129	18	0	1	11
114	0	0	110	15	0	1	12
64	31	0	113	31	1	0	13
66	48	0	110	13	2	1	14
66	43	0	105	25	0	0	15
130	30	2	56	20	1	1	16
74	0	98	45	5	18	0	17
107	5	71	21	14	22	0	18
77	8	17	44	48	40	6	19
107	60	0	61	10	2	0	20
77	40	8	93	20	1	1	21
37	22	48	97	25	10	1	22
71	18	76	51	23	1	0	23
0	0	184	2	0	52	2	24
1	0	195	0	1	42	1	25
67	0	62	54	32	23	2	26
36	14	0	157	32	0	1	27
88	19	0	105	25	0	3	28
107	17	0	98	17	0	1	29
66	19	0	108	44	1	2	30
110	14	0	93	17	0	6	31
55	2	0	139	44	0	0	32
59	1	0	90	87	0	3	33
81	3	0	96	57	0	3	34
146	0	0	81	12	0	1	35
111	20	0	97	12	0	0	36
113	11	0	92	14	0	10	37
105	15	49	59	5	7	0	38
110	3	16	92	13	6	0	39
77	3	90	47	9	8	1	40
30	1	187	0	1	20	0	41
109	15	64	16	12	23	0	42
89	1	104	25	5	15	0	43
100	18	63	16	33	8	1	44
121	11	0	74	32	0	1	45
80	1	3	126	27	1	1	46
111	1	0	84	37	0	6	47
97	0	0	95	46	0	1	48
113	1	0	98	24	0	3	49
105	5	0	84	43	0	2	50
27	0	100	37	41	25	9	51
31	56	133	1	0	5	13	52
47	76	5	97	13	0	1	53
77	4	0	130	28	0	0	54
114	2	49	46	23	0	5	55
5	0	204	5	16	10	0	56
122	2	0	54	58	4	0	57
120	0	0	100	17	0	3	58
104	0	0	98	28	0	10	59
70	1	0	129	33	0	7	60
90	1	0	108	36	0	5	61
63	27	13	111	25	0	1	62
60	35	68	67	9	0	1	63
111	0	4	91	31	3	0	64
138	3	0	91	6	1	1	65
135	2	0	90	12	0	1	66
103	0	0	123	13	0	1	67
87	1	0	134	18	0	0	68
137	0	27	56	17	3	0	69
71	0	84	49	30	6	0	70
119	0	0	106	13	0	2	71
102	0	0	106	25	0	7	72
103	0	26	89	12	4	6	73
42	0	144	27	20	1	6	74
28	0	149	36	20	2	5	75
0	0	182	16	37	1	4	76
53	1	123	4	56	0	3	77
0	21	209	0	1	9	0	78
61	66	27	61	24	0	1	79
57	6	8	147	21	0	1	80
104	0	0	122	12	0	2	81
118	1	3	105	8	0	5	82
135	0	0	88	17	0	0	83
91	1	0	113	32	0	3	84
49	1	7	131	50	0	2	85
32	0	155	5	16	28	4	86
103	4	27	45	49	12	0	87
109	1	2	104	14	0	5	88
0	0	0	0	0	0	0	89
0	0	0	0	0	0	0	90
0	0	0	0	0	0	0	91
55	7	2	122	45	0	9	92
34	4	10	127	58	0	7	93
92	2	0	99	47	0	0	94
109	6	0	101	22	0	2	95
23	0	117	62	29	9	0	96
78	12	56	43	43	5	3	97
93	7	43	47	30	14	6	98
8	4	170	34	16	5	3	99
92	2	87	36	15	8	0	100
87	5	0	90	55	0	3	101
101	6	0	86	43	0	4	102
107	29	0	63	38	2	1	103
75	25	40	69	30	1	0	104
56	30	5	75	60	3	6	105
71	53	1	42	72	0	1	106
58	74	15	39	47	0	7	107
45	84	41	5	51	8	6	108
40	94	29	11	57	1	8	109
24	45	22	2	137	1	9	110
10	42	0	11	172	0	5	111
14	25	0	46	153	0	2	112
8	32	0	54	146	0	0	113
16	66	0	33	125	0	0	114
14	66	0	34	126	0	0	115
8	66	0	73	92	1	0	116
34	85	0	27	91	1	2	117
34	69	24	13	97	0	3	118
38	106	0	16	78	1	1	119
34	77	11	21	88	3	6	120
27	77	21	16	97	0	2	121
21	109	5	30	72	0	3	122
31	107	0	32	68	0	2	123
11	116	16	7	86	0	4	124
21	118	0	27	74	0	0	125
16	121	0	28	75	0	0	126
10	142	1	16	71	0	0	127
7	7	152	49	25	0	0	128
6	100	72	4	56	2	0	129
26	71	33	26	80	3	1	130
15	132	10	1	79	1	2	131
19	135	0	21	61	0	4	132
20	132	0	21	64	0	3	133
11	120	1	18	90	0	0	134
8	119	17	22	70	1	3	135
12	101	27	22	72	5	1	136
15	135	1	8	81	0	0	137
15	133	0	9	82	1	0	138
11	164	0	7	58	0	0	139
18	128	5	17	71	1	0	140
13	135	0	21	69	1	1	141
8	167	0	16	49	0	0	142
11	142	0	12	75	0	0	143
19	113	0	4	103	0	1	144
7	144	0	7	81	0	1	145
18	62	41	28	89	0	2	146
9	101	1	31	98	0	0	147
15	46	0	49	130	0	0	148
21	30	27	62	69	31	0	149
4	4	144	16	24	47	1	150
0	0	0	0	0	0	0	151
0	0	0	0	0	0	0	152
0	0	0	0	0	0	0	153
11	91	0	30	105	0	3	154
14	62	0	34	130	0	0	155
14	77	0	35	113	0	1	156
10	76	0	21	133	0	0	157
12	61	0	34	132	0	1	158
8	92	0	15	125	0	0	159
22	94	0	12	112	0	0	160
21	101	0	7	111	0	0	161
7	88	0	16	129	0	0	162
7	99	0	36	98	0	0	163
24	48	12	28	93	34	1	164
1	37	142	24	23	11	2	165
22	65	1	64	87	0	1	166
21	68	24	48	79	0	0	167
27	65	0	65	78	0	5	168
20	37	0	114	67	0	2	169
21	8	0	194	17	0	0	170
4	34	0	162	40	0	0	171
30	10	0	119	78	0	3	172
24	24	0	134	53	0	5	173
26	40	0	98	76	0	0	174
15	13	0	150	61	0	1	175
27	32	0	112	67	0	2	176
21	44	0	107	66	0	2	177
14	41	0	105	75	0	5	178
25	26	0	116	73	0	0	179
28	42	0	117	52	0	1	180
20	40	0	85	82	0	13	181
7	49	0	47	131	0	6	182
6	51	0	46	128	0	9	183
10	11	82	38	96	2	1	184
9	51	30	72	64	3	11	185
37	68	0	116	4	0	15	1
27	79	0	108	1	0	25	2
22	98	0	113	0	0	7	3
33	108	0	96	1	0	2	4
19	7	65	144	4	0	1	5
5	16	20	196	0	0	3	6
30	11	25	173	1	0	0	7
52	62	0	124	1	0	1	8
57	25	5	148	2	0	3	9
59	15	0	160	0	0	6	10
51	62	0	122	0	0	5	11
54	59	0	124	1	0	2	12
42	90	0	106	0	0	2	13
26	113	0	96	2	0	3	14
51	70	1	96	7	0	15	15
67	64	0	91	7	0	11	16
40	3	142	51	3	0	1	17
65	45	105	0	5	0	20	18
84	98	0	41	7	0	10	19
64	106	0	64	1	0	5	20
65	57	0	98	3	0	17	21
78	8	0	116	5	0	33	22
71	20	70	53	7	0	19	23
11	3	202	0	1	0	23	24
15	6	176	34	0	0	8	25
104	42	71	13	4	0	6	26
48	70	2	99	0	0	21	27
95	29	0	100	2	0	14	28
70	39	0	108	6	0	17	29
70	40	0	104	3	0	23	30
89	14	1	93	2	0	41	31
73	13	0	97	1	0	56	32
36	14	0	93	4	0	93	33
66	19	1	101	6	0	47	34
56	34	6	84	10	0	50	35
51	49	1	88	3	0	48	36
61	35	1	85	6	0	52	37
82	8	49	53	3	0	45	38
76	24	13	71	8	0	48	39
77	4	92	45	3	0	10	40
70	10	158	1	0	0	1	41
66	80	32	4	3	0	55	42
59	31	101	6	3	0	40	43
87	16	34	36	6	0	61	44
73	9	68	31	8	1	50	45
84	29	4	86	7	0	30	46
73	8	0	88	0	0	71	47
59	11	1	90	6	0	73	48
78	16	2	74	6	0	64	49
82	23	12	61	8	0	54	50
76	30	82	40	8	0	4	51
23	0	134	83	0	0	0	52
93	4	0	114	3	0	26	53
42	26	6	108	0	0	58	54
72	44	18	40	5	0	61	55
47	16	92	69	1	0	15	56
62	9	0	90	8	0	71	57
128	46	0	50	2	0	14	58
102	74	0	45	1	0	18	59
92	90	0	24	5	0	29	60
89	102	0	5	4	0	40	61
63	70	24	54	5	0	24	62
25	6	48	102	3	0	56	63
118	4	5	105	1	0	7	64
77	43	2	60	1	0	57	65
99	56	1	39	1	0	44	66
83	66	5	31	3	0	52	67
75	86	0	44	3	0	32	68
67	67	31	21	16	0	38	69
41	43	71	16	5	0	64	70
80	82	0	57	6	0	15	71
68	110	0	30	7	0	25	72
48	112	21	2	14	1	42	73
36	34	141	3	3	0	23	74
4	7	161	68	0	0	0	75
0	10	148	80	0	0	2	76
68	9	81	82	0	0	0	77
159	0	81	0	0	0	0	78
202	5	33	0	0	0	0	79
106	3	1	121	3	0	6	80
66	15	8	140	3	0	8	81
68	37	28	84	18	0	5	82
77	77	6	50	25	0	5	83
42	97	0	63	32	0	6	84
9	157	6	19	47	0	2	85
10	57	146	24	1	0	2	86
18	125	38	21	27	0	11	87
10	202	0	13	9	0	6	88
0	0	0	0	0	0	0	89
0	0	0	0	0	0	0	90
12	200	5	4	15	0	4	91
4	229	0	0	7	0	0	92
7	191	25	0	12	0	5	93
6	215	2	7	10	0	0	94
22	190	0	1	24	0	3	95
12	10	209	4	2	0	3	96
17	158	53	0	10	0	2	97
25	187	0	7	16	0	5	98
9	46	177	1	6	0	1	99
3	118	96	14	7	0	2	100
13	191	3	5	17	0	11	101
26	181	2	8	20	0	3	102
23	184	10	0	19	0	4	103
16	126	48	0	46	0	4	104
21	144	8	0	64	0	3	105
18	145	0	2	66	5	4	106
17	144	0	0	71	0	8	107
17	110	44	3	65	0	1	108
10	158	15	5	48	0	4	109
7	173	10	7	43	0	0	110
14	123	0	19	77	0	7	111
6	168	0	7	57	0	2	112
0	181	0	0	49	0	10	113
3	193	0	1	41	0	2	114
1	185	0	2	44	0	8	115
6	202	1	3	24	0	4	116
2	219	0	1	17	0	1	117
3	170	14	36	11	0	6	118
11	195	0	23	9	0	2	119
10	208	1	7	9	0	5	120
12	200	7	2	8	0	11	121
13	191	0	18	11	0	7	122
10	208	4	5	7	0	6	123
5	184	17	16	4	0	14	124
7	176	17	25	3	0	12	125
0	206	0	16	16	0	2	126
4	220	0	2	9	0	5	127
3	65	134	38	0	0	0	128
0	119	55	66	0	0	0	129
5	136	25	72	2	0	0	130
8	126	18	88	0	0	0	131
1	164	0	69	0	0	6	132
2	204	0	28	6	0	0	133
7	186	0	40	3	0	4	134
0	221	11	5	0	0	3	135
2	208	20	2	5	0	3	136
0	227	0	5	7	0	1	137
0	227	0	0	7	0	6	138
0	227	0	0	5	0	8	139
0	213	0	0	27	0	0	140
0	210	0	0	25	0	5	141
0	210	0	0	25	0	5	142
0	192	15	0	29	0	4	143
0	189	1	0	45	0	5	144
0	218	0	2	15	0	5	145
0	182	23	0	34	0	1	146
0	206	8	0	24	0	2	147
0	200	1	0	34	0	5	148
0	175	20	0	41	0	4	149
0	51	139	0	50	0	0	150
0	125	0	0	109	0	6	151
0	179	0	0	45	0	16	152
0	185	1	3	42	0	9	153
0	166	0	0	68	0	6	154
0	177	0	0	60	0	3	155
1	167	0	2	55	0	15	156
3	152	1	3	80	0	1	157
1	169	0	4	59	0	7	158
4	160	1	0	75	0	0	159
1	155	2	6	62	0	14	160
0	169	0	6	45	0	20	161
0	176	1	0	20	0	43	162
0	157	0	0	40	0	43	163
0	179	0	0	39	0	22	164
0	128	13	0	97	0	2	165
0	141	0	0	92	0	7	166
0	129	26	0	82	0	3	167
0	169	0	0	64	0	7	168
0	171	0	0	57	0	12	169
4	157	3	0	58	0	18	170
2	158	3	9	50	0	18	171
0	167	0	2	56	0	15	172
1	126	3	19	71	0	20	173
0	169	0	0	60	0	11	174
0	165	0	1	57	0	17	175
1	157	1	10	51	0	20	176
5	159	4	14	42	1	15	177
19	154	1	3	33	0	30	178
1	145	0	1	19	0	74	179
9	146	5	0	37	0	43	180
2	156	1	1	41	0	39	181
3	142	2	7	54	0	32	182
5	139	0	10	61	0	25	183
1	82	98	0	21	1	37	184
1	74	92	0	55	0	18	185
102	30	0	105	2	0	1	1
73	52	2	97	10	0	6	2
62	64	0	96	18	0	0	3
28	59	0	146	4	0	3	4
49	11	38	139	3	0	0	5
37	5	20	177	1	0	0	6
42	0	24	163	0	0	11	7
91	34	0	113	1	0	1	8
85	28	5	112	2	0	5	9
98	2	2	130	4	0	4	10
77	34	1	114	6	0	8	11
83	45	0	107	4	0	1	12
44	79	0	112	1	0	4	13
31	101	0	108	0	0	0	14
65	61	1	101	9	0	3	15
78	39	0	115	2	0	6	16
39	1	150	49	0	0	1	17
131	4	101	0	4	0	0	18
103	36	16	71	12	0	2	19
55	76	1	104	2	0	2	20
56	42	0	133	6	0	3	21
87	14	0	132	2	0	5	22
73	16	76	65	8	0	2	23
21	0	211	0	6	1	1	24
67	0	162	7	3	0	1	25
124	13	57	40	3	0	3	26
74	30	0	128	2	0	6	27
110	11	0	107	4	0	8	28
88	30	0	105	11	0	6	29
80	31	1	110	10	0	8	30
91	8	0	111	10	0	20	31
66	7	1	160	2	0	4	32
73	4	0	136	3	0	24	33
83	9	0	99	11	0	38	34
87	13	0	104	15	0	21	35
76	11	0	122	16	0	15	36
94	17	0	106	15	0	8	37
105	22	33	68	10	0	2	38
98	61	18	48	5	0	10	39
74	4	96	50	7	0	4	40
44	19	171	0	5	0	1	41
109	48	56	0	16	1	10	42
146	40	30	2	8	0	14	43
119	44	27	8	22	0	20	44
85	37	18	70	21	0	9	45
67	39	0	113	16	0	5	46
98	4	0	123	11	0	4	47
90	4	0	114	27	0	5	48
68	26	0	133	9	0	4	49
21	55	0	155	6	0	3	50
84	51	88	8	7	0	2	51
24	9	131	68	4	0	4	52
27	29	7	165	12	0	0	53
51	13	2	165	5	0	4	54
124	7	19	80	5	0	5	55
82	28	96	34	0	0	0	56
153	31	0	41	6	0	8	57
106	63	0	46	8	0	16	58
100	55	0	65	9	0	10	59
88	49	0	89	4	0	9	60
83	35	0	101	4	0	16	61
8	63	9	156	2	0	1	62
103	20	58	53	2	0	3	63
117	29	0	90	0	0	3	64
124	43	0	66	1	0	5	65
122	37	0	70	6	0	4	66
94	33	0	104	5	0	3	67
81	19	0	129	4	0	6	68
131	7	24	66	5	0	6	69
64	12	78	69	1	0	6	70
103	10	0	106	10	0	11	71
58	45	3	125	6	0	3	72
64	55	10	98	8	0	5	73
30	5	113	88	4	0	0	74
48	2	150	40	0	0	0	75
64	31	133	3	6	1	2	76
136	3	88	0	11	0	2	77
47	7	165	20	0	0	1	78
24	12	30	167	5	0	2	79
49	11	16	158	4	0	2	80
99	20	0	109	7	0	5	81
95	39	9	78	18	0	1	82
59	54	10	93	24	0	0	83
41	88	0	68	39	0	4	84
16	114	0	74	36	0	0	85
22	63	143	2	10	0	0	86
28	133	33	35	9	0	2	87
16	182	0	31	11	0	0	88
0	0	0	0	0	0	0	89
0	0	0	0	0	0	0	90
10	223	0	0	4	0	2	91
1	233	0	1	4	0	0	92
0	218	0	0	21	0	0	93
11	217	0	0	9	0	2	94
14	209	0	1	12	0	3	95
0	45	141	0	47	0	6	96
23	189	1	0	25	0	1	97
15	216	0	0	8	0	0	98
14	61	157	0	1	0	6	99
13	150	73	0	1	0	2	100
13	219	0	0	6	0	1	101
4	232	0	0	3	0	0	102
9	215	1	2	12	0	0	103
1	207	23	0	7	0	1	104
14	212	2	0	9	0	3	105
5	225	0	0	9	0	1	106
2	224	0	2	12	0	0	107
4	207	17	0	12	0	0	108
1	207	4	2	24	0	2	109
0	223	7	1	9	0	0	110
4	225	0	0	8	0	3	111
0	231	0	0	9	0	0	112
0	239	0	0	1	0	0	113
0	232	0	5	3	0	0	114
0	234	0	4	1	0	1	115
0	219	0	19	2	0	0	116
0	232	0	5	3	0	0	117
31	188	12	4	2	0	3	118
8	232	0	0	0	0	0	119
5	226	0	7	0	0	2	120
0	238	0	2	0	0	0	121
3	230	0	0	5	0	2	122
1	231	0	0	6	0	2	123
0	232	5	0	3	0	0	124
1	220	13	0	6	0	0	125
9	226	0	0	4	0	1	126
0	237	0	0	3	0	0	127
9	115	104	6	4	0	2	128
35	165	40	0	0	0	0	129
23	197	16	0	4	0	0	130
36	177	27	0	0	0	0	131
6	229	0	0	5	0	0	132
3	227	0	0	5	0	5	133
0	232	0	0	6	0	2	134
0	226	1	4	6	0	3	135
0	205	10	3	20	0	2	136
0	232	0	0	6	0	2	137
6	230	0	0	4	0	0	138
0	225	0	0	12	0	3	139
0	211	0	0	24	0	5	140
0	202	0	0	33	0	5	141
0	206	0	0	29	0	5	142
1	197	0	0	40	0	2	143
3	181	1	11	39	0	5	144
2	202	0	2	25	0	9	145
1	172	28	0	36	0	3	146
1	194	0	0	38	0	7	147
1	188	0	2	41	0	8	148
4	175	6	0	43	0	12	149
0	56	122	0	59	1	2	150
0	125	0	0	115	0	0	151
0	166	0	0	70	0	4	152
1	176	0	0	57	0	6	153
0	147	0	0	91	0	2	154
1	151	0	0	73	0	15	155
0	138	0	0	97	0	5	156
0	139	0	0	97	0	4	157
0	176	0	0	59	0	5	158
0	152	0	1	75	0	12	159
2	115	0	0	111	0	12	160
1	143	0	1	93	0	2	161
1	147	0	5	83	0	4	162
0	123	0	1	105	0	11	163
0	90	0	0	146	0	4	164
0	92	5	0	140	0	3	165
0	111	0	0	126	0	3	166
1	81	33	0	119	0	6	167
0	123	0	0	115	0	2	168
0	130	0	0	95	0	15	169
3	149	0	20	67	0	1	170
2	148	0	10	71	0	9	171
3	132	0	6	87	0	12	172
2	136	0	1	91	0	10	173
0	135	0	9	88	0	8	174
1	149	0	0	80	0	10	175
0	154	0	0	79	0	7	176
1	150	0	0	82	0	7	177
1	150	0	2	73	0	14	178
1	146	0	3	80	0	10	179
2	151	0	5	68	0	14	180
3	118	0	0	107	0	12	181
1	124	0	0	105	0	10	182
2	127	1	5	103	0	2	183
0	62	105	19	48	0	6	184
0	102	96	0	15	0	27	185
