# Supplementary material for: VGGish-based detection of biological sound components and their spatio-temporal variations in a subtropical forest in eastern China
Source: PeerJ. 2023 Nov 15;11:e16462. doi: 10.7717/peerj.16462 (PMC10656901; doi:10.7717/peerj.16462)
Supplement: Supplemental Information 2 [file peerj-11-16462-s002.zip › Supplemental_Information_S2_data/drawpicture/input/net-m5-m8.csv]

node1	node2	site	month
12	22	1	5
12	25	1	5
12	51	1	5
12	54	1	5
12	6	1	5
12	64	1	5
12	70	1	5
12	8	1	5
12	80	1	5
13	20	1	5
13	26	1	5
13	34	1	5
13	47	1	5
13	54	1	5
13	59	1	5
13	66	1	5
13	8	1	5
13	81	1	5
13	88	1	5
2	81	1	5
20	13	1	5
20	26	1	5
20	34	1	5
20	54	1	5
20	59	1	5
22	12	1	5
22	25	1	5
22	26	1	5
22	29	1	5
22	47	1	5
22	51	1	5
22	54	1	5
22	64	1	5
22	66	1	5
22	70	1	5
22	8	1	5
22	80	1	5
22	81	1	5
22	90	1	5
25	12	1	5
25	22	1	5
25	34	1	5
25	44	1	5
25	47	1	5
25	51	1	5
25	54	1	5
25	6	1	5
25	64	1	5
25	66	1	5
25	8	1	5
25	81	1	5
25	88	1	5
26	13	1	5
26	20	1	5
26	22	1	5
26	34	1	5
26	47	1	5
26	54	1	5
26	59	1	5
26	66	1	5
26	8	1	5
26	81	1	5
29	22	1	5
29	81	1	5
3	93	1	5
34	13	1	5
34	20	1	5
34	25	1	5
34	26	1	5
34	44	1	5
34	47	1	5
34	54	1	5
34	59	1	5
34	63	1	5
34	66	1	5
34	70	1	5
34	8	1	5
34	81	1	5
34	88	1	5
44	25	1	5
44	34	1	5
44	47	1	5
44	54	1	5
44	6	1	5
44	63	1	5
44	8	1	5
44	81	1	5
44	88	1	5
47	13	1	5
47	22	1	5
47	25	1	5
47	26	1	5
47	34	1	5
47	44	1	5
47	54	1	5
47	59	1	5
47	63	1	5
47	66	1	5
47	70	1	5
47	8	1	5
47	81	1	5
47	88	1	5
51	12	1	5
51	22	1	5
51	25	1	5
51	54	1	5
51	6	1	5
51	64	1	5
51	70	1	5
51	8	1	5
51	80	1	5
51	81	1	5
51	88	1	5
54	12	1	5
54	13	1	5
54	20	1	5
54	22	1	5
54	25	1	5
54	26	1	5
54	34	1	5
54	44	1	5
54	47	1	5
54	51	1	5
54	59	1	5
54	63	1	5
54	64	1	5
54	66	1	5
54	8	1	5
54	81	1	5
54	88	1	5
59	13	1	5
59	20	1	5
59	26	1	5
59	34	1	5
59	47	1	5
59	54	1	5
59	66	1	5
59	8	1	5
6	12	1	5
6	25	1	5
6	44	1	5
6	51	1	5
6	70	1	5
6	8	1	5
6	81	1	5
6	88	1	5
63	34	1	5
63	44	1	5
63	47	1	5
63	54	1	5
63	81	1	5
63	88	1	5
64	12	1	5
64	22	1	5
64	25	1	5
64	51	1	5
64	54	1	5
64	8	1	5
66	13	1	5
66	22	1	5
66	25	1	5
66	26	1	5
66	34	1	5
66	47	1	5
66	54	1	5
66	59	1	5
66	70	1	5
66	8	1	5
66	81	1	5
66	88	1	5
70	12	1	5
70	22	1	5
70	34	1	5
70	47	1	5
70	51	1	5
70	6	1	5
70	66	1	5
70	8	1	5
70	80	1	5
70	81	1	5
70	88	1	5
8	12	1	5
8	13	1	5
8	22	1	5
8	25	1	5
8	26	1	5
8	34	1	5
8	44	1	5
8	47	1	5
8	51	1	5
8	54	1	5
8	59	1	5
8	6	1	5
8	64	1	5
8	66	1	5
8	70	1	5
8	81	1	5
8	88	1	5
80	12	1	5
80	22	1	5
80	51	1	5
80	70	1	5
81	13	1	5
81	2	1	5
81	22	1	5
81	25	1	5
81	26	1	5
81	29	1	5
81	34	1	5
81	44	1	5
81	47	1	5
81	51	1	5
81	54	1	5
81	6	1	5
81	63	1	5
81	66	1	5
81	70	1	5
81	8	1	5
81	88	1	5
88	13	1	5
88	25	1	5
88	34	1	5
88	44	1	5
88	47	1	5
88	51	1	5
88	54	1	5
88	6	1	5
88	63	1	5
88	66	1	5
88	70	1	5
88	8	1	5
88	81	1	5
90	22	1	5
93	3	1	5
0	17	2	5
0	46	2	5
12	32	2	5
13	66	2	5
17	0	2	5
17	27	2	5
17	61	2	5
17	63	2	5
17	79	2	5
17	89	2	5
27	17	2	5
27	46	2	5
27	79	2	5
27	89	2	5
32	12	2	5
35	71	2	5
46	0	2	5
46	27	2	5
46	47	2	5
47	46	2	5
47	61	2	5
49	62	2	5
53	65	2	5
61	17	2	5
61	47	2	5
62	49	2	5
63	17	2	5
63	79	2	5
63	89	2	5
65	53	2	5
66	13	2	5
71	35	2	5
79	17	2	5
79	27	2	5
79	63	2	5
79	89	2	5
87	91	2	5
89	17	2	5
89	27	2	5
89	63	2	5
89	79	2	5
91	87	2	5
12	16	3	5
12	24	3	5
12	34	3	5
12	47	3	5
12	49	3	5
12	54	3	5
12	56	3	5
12	90	3	5
13	20	3	5
13	24	3	5
13	26	3	5
13	34	3	5
13	54	3	5
16	12	3	5
16	24	3	5
16	26	3	5
16	34	3	5
16	47	3	5
16	51	3	5
16	54	3	5
16	56	3	5
16	70	3	5
20	13	3	5
24	12	3	5
24	13	3	5
24	16	3	5
24	26	3	5
24	34	3	5
24	47	3	5
24	54	3	5
24	56	3	5
24	71	3	5
26	13	3	5
26	16	3	5
26	24	3	5
26	34	3	5
26	51	3	5
26	54	3	5
26	56	3	5
26	66	3	5
26	79	3	5
28	39	3	5
28	83	3	5
29	51	3	5
29	80	3	5
29	91	3	5
34	12	3	5
34	13	3	5
34	16	3	5
34	24	3	5
34	26	3	5
34	47	3	5
34	51	3	5
34	54	3	5
34	56	3	5
34	6	3	5
34	79	3	5
39	28	3	5
39	53	3	5
39	63	3	5
39	83	3	5
47	12	3	5
47	16	3	5
47	24	3	5
47	34	3	5
47	54	3	5
47	56	3	5
48	64	3	5
49	12	3	5
49	56	3	5
49	90	3	5
51	16	3	5
51	26	3	5
51	29	3	5
51	34	3	5
51	56	3	5
51	63	3	5
51	79	3	5
51	91	3	5
53	39	3	5
53	91	3	5
54	12	3	5
54	13	3	5
54	16	3	5
54	24	3	5
54	26	3	5
54	34	3	5
54	47	3	5
54	56	3	5
54	90	3	5
56	12	3	5
56	16	3	5
56	24	3	5
56	26	3	5
56	34	3	5
56	47	3	5
56	49	3	5
56	51	3	5
56	54	3	5
56	63	3	5
56	90	3	5
6	34	3	5
63	39	3	5
63	51	3	5
63	56	3	5
63	80	3	5
63	91	3	5
64	48	3	5
66	26	3	5
70	16	3	5
71	24	3	5
71	90	3	5
79	26	3	5
79	34	3	5
79	51	3	5
79	80	3	5
80	29	3	5
80	63	3	5
80	79	3	5
80	91	3	5
83	28	3	5
83	39	3	5
90	12	3	5
90	49	3	5
90	54	3	5
90	56	3	5
90	71	3	5
91	29	3	5
91	51	3	5
91	53	3	5
91	63	3	5
91	80	3	5
10	12	4	5
10	13	4	5
10	20	4	5
10	26	4	5
10	34	4	5
10	37	4	5
10	4	4	5
10	44	4	5
10	47	4	5
10	54	4	5
10	64	4	5
10	66	4	5
10	76	4	5
10	8	4	5
10	81	4	5
12	10	4	5
12	22	4	5
12	34	4	5
12	37	4	5
12	44	4	5
12	47	4	5
12	51	4	5
12	54	4	5
12	60	4	5
12	64	4	5
12	66	4	5
12	76	4	5
12	8	4	5
12	81	4	5
13	10	4	5
13	26	4	5
13	34	4	5
13	37	4	5
13	54	4	5
13	8	4	5
20	10	4	5
20	26	4	5
20	44	4	5
20	54	4	5
22	12	4	5
22	26	4	5
22	34	4	5
22	37	4	5
22	44	4	5
22	47	4	5
22	49	4	5
22	51	4	5
22	54	4	5
22	64	4	5
22	76	4	5
22	81	4	5
22	90	4	5
26	10	4	5
26	13	4	5
26	20	4	5
26	22	4	5
26	34	4	5
26	37	4	5
26	44	4	5
26	47	4	5
26	54	4	5
26	66	4	5
26	76	4	5
26	81	4	5
29	63	4	5
34	10	4	5
34	12	4	5
34	13	4	5
34	22	4	5
34	26	4	5
34	37	4	5
34	44	4	5
34	47	4	5
34	54	4	5
34	64	4	5
34	66	4	5
34	76	4	5
34	8	4	5
34	81	4	5
37	10	4	5
37	12	4	5
37	13	4	5
37	22	4	5
37	26	4	5
37	34	4	5
37	44	4	5
37	47	4	5
37	51	4	5
37	54	4	5
37	62	4	5
37	64	4	5
37	66	4	5
37	76	4	5
37	81	4	5
37	90	4	5
39	45	4	5
39	87	4	5
4	10	4	5
4	76	4	5
40	44	4	5
44	10	4	5
44	12	4	5
44	20	4	5
44	22	4	5
44	26	4	5
44	34	4	5
44	37	4	5
44	40	4	5
44	47	4	5
44	51	4	5
44	54	4	5
44	64	4	5
44	66	4	5
44	76	4	5
44	8	4	5
44	81	4	5
44	90	4	5
45	39	4	5
47	10	4	5
47	12	4	5
47	22	4	5
47	26	4	5
47	34	4	5
47	37	4	5
47	44	4	5
47	51	4	5
47	54	4	5
47	62	4	5
47	64	4	5
47	76	4	5
47	8	4	5
47	81	4	5
49	22	4	5
51	12	4	5
51	22	4	5
51	37	4	5
51	44	4	5
51	47	4	5
51	62	4	5
51	64	4	5
51	66	4	5
51	81	4	5
54	10	4	5
54	12	4	5
54	13	4	5
54	20	4	5
54	22	4	5
54	26	4	5
54	34	4	5
54	37	4	5
54	44	4	5
54	47	4	5
54	62	4	5
54	64	4	5
54	76	4	5
54	81	4	5
54	90	4	5
60	12	4	5
62	37	4	5
62	47	4	5
62	51	4	5
62	54	4	5
62	64	4	5
62	81	4	5
63	29	4	5
64	10	4	5
64	12	4	5
64	22	4	5
64	34	4	5
64	37	4	5
64	44	4	5
64	47	4	5
64	51	4	5
64	54	4	5
64	62	4	5
64	66	4	5
64	8	4	5
64	81	4	5
66	10	4	5
66	12	4	5
66	26	4	5
66	34	4	5
66	37	4	5
66	44	4	5
66	51	4	5
66	64	4	5
66	76	4	5
66	81	4	5
76	10	4	5
76	12	4	5
76	22	4	5
76	26	4	5
76	34	4	5
76	37	4	5
76	4	4	5
76	44	4	5
76	47	4	5
76	54	4	5
76	66	4	5
76	81	4	5
76	90	4	5
8	10	4	5
8	12	4	5
8	13	4	5
8	34	4	5
8	44	4	5
8	47	4	5
8	64	4	5
8	81	4	5
80	87	4	5
81	10	4	5
81	12	4	5
81	22	4	5
81	26	4	5
81	34	4	5
81	37	4	5
81	44	4	5
81	47	4	5
81	51	4	5
81	54	4	5
81	62	4	5
81	64	4	5
81	66	4	5
81	76	4	5
81	8	4	5
87	39	4	5
87	80	4	5
87	9	4	5
9	87	4	5
90	22	4	5
90	37	4	5
90	44	4	5
90	54	4	5
90	76	4	5
1	24	5	5
1	7	5	5
12	2	5	5
13	24	5	5
13	37	5	5
13	47	5	5
13	49	5	5
13	5	5	5
13	77	5	5
19	37	5	5
2	12	5	5
2	24	5	5
2	37	5	5
2	47	5	5
2	48	5	5
2	49	5	5
2	5	5	5
2	70	5	5
2	71	5	5
2	77	5	5
24	1	5	5
24	13	5	5
24	2	5	5
24	34	5	5
24	47	5	5
24	48	5	5
24	5	5	5
24	7	5	5
24	70	5	5
24	71	5	5
24	77	5	5
28	55	5	5
28	6	5	5
28	87	5	5
28	9	5	5
3	53	5	5
34	24	5	5
34	77	5	5
37	13	5	5
37	19	5	5
37	2	5	5
37	47	5	5
37	48	5	5
37	49	5	5
37	5	5	5
37	71	5	5
37	77	5	5
47	13	5	5
47	2	5	5
47	24	5	5
47	37	5	5
47	49	5	5
47	71	5	5
47	77	5	5
48	2	5	5
48	24	5	5
48	37	5	5
48	7	5	5
48	77	5	5
49	13	5	5
49	2	5	5
49	37	5	5
49	47	5	5
49	77	5	5
5	13	5	5
5	2	5	5
5	24	5	5
5	37	5	5
5	77	5	5
53	3	5	5
55	28	5	5
55	87	5	5
6	28	5	5
6	87	5	5
62	68	5	5
68	62	5	5
7	1	5	5
7	24	5	5
7	48	5	5
70	2	5	5
70	24	5	5
70	77	5	5
71	2	5	5
71	24	5	5
71	37	5	5
71	47	5	5
77	13	5	5
77	2	5	5
77	24	5	5
77	34	5	5
77	37	5	5
77	47	5	5
77	48	5	5
77	49	5	5
77	5	5	5
77	70	5	5
87	28	5	5
87	55	5	5
87	6	5	5
9	28	5	5
1	7	6	5
1	81	6	5
12	14	6	5
12	2	6	5
12	34	6	5
12	47	6	5
12	51	6	5
12	6	6	5
12	60	6	5
12	77	6	5
13	49	6	5
13	92	6	5
14	12	6	5
14	2	6	5
14	47	6	5
14	51	6	5
18	2	6	5
18	34	6	5
18	37	6	5
18	47	6	5
18	48	6	5
18	49	6	5
18	51	6	5
18	60	6	5
18	77	6	5
18	81	6	5
2	12	6	5
2	14	6	5
2	18	6	5
2	34	6	5
2	37	6	5
2	47	6	5
2	48	6	5
2	49	6	5
2	51	6	5
2	60	6	5
2	77	6	5
2	92	6	5
28	81	6	5
28	87	6	5
34	12	6	5
34	18	6	5
34	2	6	5
34	47	6	5
34	49	6	5
37	18	6	5
37	2	6	5
37	47	6	5
37	48	6	5
37	81	6	5
47	12	6	5
47	14	6	5
47	18	6	5
47	2	6	5
47	34	6	5
47	37	6	5
47	49	6	5
47	51	6	5
47	60	6	5
47	77	6	5
48	18	6	5
48	2	6	5
48	37	6	5
48	49	6	5
49	13	6	5
49	18	6	5
49	2	6	5
49	34	6	5
49	47	6	5
49	48	6	5
49	51	6	5
49	6	6	5
49	77	6	5
49	92	6	5
51	12	6	5
51	14	6	5
51	18	6	5
51	2	6	5
51	47	6	5
51	49	6	5
51	60	6	5
51	77	6	5
6	12	6	5
6	49	6	5
6	77	6	5
60	12	6	5
60	18	6	5
60	2	6	5
60	47	6	5
60	51	6	5
7	1	6	5
7	92	6	5
77	12	6	5
77	18	6	5
77	2	6	5
77	47	6	5
77	49	6	5
77	51	6	5
77	6	6	5
81	1	6	5
81	18	6	5
81	28	6	5
81	37	6	5
81	87	6	5
87	28	6	5
87	81	6	5
92	13	6	5
92	2	6	5
92	49	6	5
92	7	6	5
11	20	1	8
11	43	1	8
11	64	1	8
11	68	1	8
11	72	1	8
11	73	1	8
11	94	1	8
20	11	1	8
20	64	1	8
20	68	1	8
20	72	1	8
20	73	1	8
20	94	1	8
21	30	1	8
21	53	1	8
21	57	1	8
21	65	1	8
21	73	1	8
21	94	1	8
26	34	1	8
26	45	1	8
26	68	1	8
30	21	1	8
30	53	1	8
31	34	1	8
31	43	1	8
34	26	1	8
34	31	1	8
34	68	1	8
34	73	1	8
34	94	1	8
43	11	1	8
43	31	1	8
43	65	1	8
43	73	1	8
43	94	1	8
44	70	1	8
45	26	1	8
53	21	1	8
53	30	1	8
53	57	1	8
53	73	1	8
57	21	1	8
57	53	1	8
57	72	1	8
57	73	1	8
57	94	1	8
64	11	1	8
64	20	1	8
64	66	1	8
64	72	1	8
65	21	1	8
65	43	1	8
66	64	1	8
68	11	1	8
68	20	1	8
68	26	1	8
68	34	1	8
68	72	1	8
68	73	1	8
68	94	1	8
7	79	1	8
70	44	1	8
72	11	1	8
72	20	1	8
72	57	1	8
72	64	1	8
72	68	1	8
72	73	1	8
72	94	1	8
73	11	1	8
73	20	1	8
73	21	1	8
73	34	1	8
73	43	1	8
73	53	1	8
73	57	1	8
73	68	1	8
73	72	1	8
73	94	1	8
79	7	1	8
94	11	1	8
94	20	1	8
94	21	1	8
94	34	1	8
94	43	1	8
94	57	1	8
94	68	1	8
94	72	1	8
94	73	1	8
12	89	2	8
21	30	2	8
21	53	2	8
21	80	2	8
25	31	2	8
30	21	2	8
30	53	2	8
31	25	2	8
4	86	2	8
50	78	2	8
50	81	2	8
50	93	2	8
53	21	2	8
53	30	2	8
53	72	2	8
53	85	2	8
72	53	2	8
72	79	2	8
72	85	2	8
78	50	2	8
78	81	2	8
78	93	2	8
79	72	2	8
79	85	2	8
80	21	2	8
81	50	2	8
81	78	2	8
81	93	2	8
85	53	2	8
85	72	2	8
85	79	2	8
86	4	2	8
89	12	2	8
93	50	2	8
93	78	2	8
93	81	2	8
11	13	3	8
11	30	3	8
11	47	3	8
11	57	3	8
11	72	3	8
12	26	3	8
13	11	3	8
13	47	3	8
13	52	3	8
13	72	3	8
13	94	3	8
20	34	3	8
26	12	3	8
26	51	3	8
3	80	3	8
3	87	3	8
30	11	3	8
30	53	3	8
30	94	3	8
34	20	3	8
35	60	3	8
47	11	3	8
47	13	3	8
47	52	3	8
51	26	3	8
51	63	3	8
52	13	3	8
52	47	3	8
52	68	3	8
53	30	3	8
53	94	3	8
57	11	3	8
57	80	3	8
57	87	3	8
60	35	3	8
63	51	3	8
68	52	3	8
72	11	3	8
72	13	3	8
72	94	3	8
80	3	3	8
80	57	3	8
80	87	3	8
87	3	3	8
87	57	3	8
87	80	3	8
94	13	3	8
94	30	3	8
94	53	3	8
94	72	3	8
10	76	4	8
11	21	4	8
11	72	4	8
11	73	4	8
11	93	4	8
13	26	4	8
21	11	4	8
21	53	4	8
21	57	4	8
21	65	4	8
21	73	4	8
21	80	4	8
21	93	4	8
26	13	4	8
26	44	4	8
30	53	4	8
30	57	4	8
30	65	4	8
44	26	4	8
53	21	4	8
53	30	4	8
53	57	4	8
53	65	4	8
53	93	4	8
57	21	4	8
57	30	4	8
57	53	4	8
57	80	4	8
58	72	4	8
65	21	4	8
65	30	4	8
65	53	4	8
72	11	4	8
72	58	4	8
72	73	4	8
72	93	4	8
73	11	4	8
73	21	4	8
73	72	4	8
73	93	4	8
76	10	4	8
80	21	4	8
80	57	4	8
93	11	4	8
93	21	4	8
93	53	4	8
93	72	4	8
93	73	4	8
1	80	5	8
15	57	5	8
19	33	5	8
21	28	5	8
21	30	5	8
21	33	5	8
21	5	5	8
21	57	5	8
26	79	5	8
28	21	5	8
28	30	5	8
28	36	5	8
28	37	5	8
28	5	5	8
28	57	5	8
30	21	5	8
30	28	5	8
30	57	5	8
33	19	5	8
33	21	5	8
33	37	5	8
33	5	5	8
33	74	5	8
36	28	5	8
36	37	5	8
37	28	5	8
37	33	5	8
37	36	5	8
37	5	5	8
42	50	5	8
5	21	5	8
5	28	5	8
5	33	5	8
5	37	5	8
5	57	5	8
50	42	5	8
50	65	5	8
53	57	5	8
57	15	5	8
57	21	5	8
57	28	5	8
57	30	5	8
57	5	5	8
57	53	5	8
65	50	5	8
74	33	5	8
79	26	5	8
80	1	5	8
1	21	6	8
1	30	6	8
1	53	6	8
15	53	6	8
15	84	6	8
15	92	6	8
2	47	6	8
20	43	6	8
21	1	6	8
21	30	6	8
21	57	6	8
21	84	6	8
28	83	6	8
30	1	6	8
30	21	6	8
30	53	6	8
30	57	6	8
31	53	6	8
32	36	6	8
32	37	6	8
32	55	6	8
36	32	6	8
36	37	6	8
36	55	6	8
36	60	6	8
37	32	6	8
37	36	6	8
37	60	6	8
42	50	6	8
43	20	6	8
47	2	6	8
48	7	6	8
50	42	6	8
52	68	6	8
53	1	6	8
53	15	6	8
53	30	6	8
53	31	6	8
55	32	6	8
55	36	6	8
55	60	6	8
57	21	6	8
57	30	6	8
57	84	6	8
60	36	6	8
60	37	6	8
60	55	6	8
68	52	6	8
7	48	6	8
83	28	6	8
84	15	6	8
84	21	6	8
84	57	6	8
84	92	6	8
92	15	6	8
92	84	6	8
