# Supplementary material for: VGGish-based detection of biological sound components and their spatio-temporal variations in a subtropical forest in eastern China
Source: PeerJ. 2023 Nov 15;11:e16462. doi: 10.7717/peerj.16462 (PMC10656901; doi:10.7717/peerj.16462)
Supplement: Supplemental Information 2 [file peerj-11-16462-s002.zip › Supplemental_Information_S2_data/drawpicture/input/percent.csv]

s1	s2	s3	s4	s5	s6
25.1	9.4	25.6	22	13.5	15.9
17.8	24.8	24.6	16	45.1	45.2
10.3	8.1	12.4	11.1	10	8.6
28	37.7	26.9	27.4	15.8	17.9
12.2	19.8	9.7	20.9	8.5	10.4
5.2	0	0.1	1.7	0	0
1.5	0.2	0.7	0.9	7	2
