# Supplementary material for: VGGish-based detection of biological sound components and their spatio-temporal variations in a subtropical forest in eastern China
Source: PeerJ. 2023 Nov 15;11:e16462. doi: 10.7717/peerj.16462 (PMC10656901; doi:10.7717/peerj.16462)
Supplement: Supplemental Information 2 [file peerj-11-16462-s002.zip › Supplemental_Information_S2_data/drawpicture/input/type2.csv]

node	type
0	green
1	orange
10	grey
11	red
12	green
13	green
14	cyan
15	red
16	grey
17	grey
18	grey
19	red
2	green
20	green
21	red
22	grey
23	cyan
24	grey
25	blue
26	green
27	grey
28	red
29	red
3	yellow
30	red
31	orange
32	red
33	grey
34	yellow
35	cyan
36	red
37	red
38	yellow
39	red
4	cyan
40	grey
41	red
42	red
43	green
44	green
45	cyan
46	yellow
47	green
48	green
49	cyan
5	grey
50	red
51	yellow
52	yellow
53	red
54	green
55	red
56	grey
57	red
58	yellow
59	grey
6	grey
60	green
61	grey
62	cyan
63	red
64	green
65	red
66	blue
67	cyan
68	yellow
69	cyan
7	orange
70	grey
71	cyan
72	red
73	red
74	cyan
75	grey
76	grey
77	grey
78	yellow
79	yellow
8	grey
80	yellow
81	green
82	cyan
83	red
84	red
85	red
86	red
87	red
88	grey
89	grey
9	red
90	grey
91	red
92	red
93	yellow
94	red
