# Supplementary material for: VGGish-based detection of biological sound components and their spatio-temporal variations in a subtropical forest in eastern China
Source: PeerJ. 2023 Nov 15;11:e16462. doi: 10.7717/peerj.16462 (PMC10656901; doi:10.7717/peerj.16462)
Supplement: Supplemental Information 2 [file peerj-11-16462-s002.zip › Supplemental_Information_S2_data/drawpicture/job-month.R]

#input data
data=read.csv('F:/drawpicture/input/month-data.csv')

b1=data[1:185,]
b2=data[186:370,]
b3=data[371:555,]
b4=data[556:740,]
b6=data[741:925,]
b7=data[926:1110,]


#draw picture
png(filename = 'F:/drawpicture/output/month.png',width = 1200,height = 1000)
layout(matrix(c(1,2,3,1,4,5,1,6,7,1,8,9,1,10,10),5,3,byrow = T),heights = c(2,2,2,2,0.5),widths = c(0.7,7,7))
cex1=2.5
cex2=2.5
cex3=2.5
lwd1=2.5

par(mai=c(0,0.4,0.5,0))
plot(1,type = "n",yaxt="n",xaxt="n",xlab="",ylab="",cex.lab=cex1,bty='n')
mtext(side=2, text="Value", out=F, las=0,cex = cex3)
par(mar=c(0.5,3,0.5,0.5),cex=1)


n1=1##
boxplot(b1[001:026,n1],b1[027:057,n1],b1[058:087,n1],b1[088:118,n1],b1[119:149,n1],b1[150:179,n1],b1[180:185,n1],xaxt="n",yaxt="n",ylim=c(0,200),col='#440154',cex.axis=cex1,boxwex = 0.1, at = 1:7 + 0.2)
boxplot(b2[001:026,n1],b2[027:057,n1],b2[058:087,n1],b2[088:118,n1],b2[119:149,n1],b2[150:179,n1],b2[180:185,n1],xaxt="n",yaxt="n",ylim=c(0,200),col='#414287',cex.axis=cex1,boxwex = 0.1, at = 1:7 + 0.3,add=T)
boxplot(b3[001:026,n1],b3[027:057,n1],b3[058:087,n1],b3[088:118,n1],b3[119:149,n1],b3[150:179,n1],b3[180:185,n1],xaxt="n",yaxt="n",ylim=c(0,200),col='#2c718e',cex.axis=cex1,boxwex = 0.1, at = 1:7 + 0.4,add=T)
boxplot(b4[001:026,n1],b4[027:057,n1],b4[058:087,n1],b4[088:118,n1],b4[119:149,n1],b4[150:179,n1],b4[180:185,n1],xaxt="n",yaxt="n",ylim=c(0,200),col='#1fa188',cex.axis=cex1,boxwex = 0.1, at = 1:7 + 0.5,add=T)
boxplot(b6[001:026,n1],b6[027:057,n1],b6[058:087,n1],b6[088:118,n1],b6[119:149,n1],b6[150:179,n1],b6[180:185,n1],xaxt="n",yaxt="n",ylim=c(0,200),col='#65cb5e',cex.axis=cex1,boxwex = 0.1, at = 1:7 + 0.6,add=T)
boxplot(b7[001:026,n1],b7[027:057,n1],b7[058:087,n1],b7[088:118,n1],b7[119:149,n1],b7[150:179,n1],b7[180:185,n1],xaxt="n",yaxt="n",ylim=c(0,200),col='#fde725',cex.axis=cex1,boxwex = 0.1, at = 1:7 + 0.7,add=T)
axis(1,at=c(1.2,2.2,3.2,4.2,5.2,6.2,7.2),labels = c('','','','','','',''),cex.axis=cex2)
axis(2,at=c(50,150),labels = c('50','150'),cex.axis=cex2)
axis(2,at=c(0,50,100,150,200),labels = c('','','','',''),cex.axis=cex2)
text(0.7,187,adj=0,labels = 'mainly bird',cex=cex2)
rect(0.43,-8, 7.98, 207,lwd=lwd1)

plot(-1,xlim = c(0,1),ylim=c(0,1),bty='n',yaxt='n',xaxt='n',xlab='',ylab = '')
legend(0.2,0.9,pch=16,legend=c('site1','site2','site3'), 
       col = c('#440154','#414287','#2c718e'),cex = cex2,bty = 'n')
legend(0.45,0.9,pch=16,legend=c('site4','site5','site6'), 
       col = c('#1fa188','#65cb5e','#fde725'),cex = cex2,bty = 'n')

n1=2##
boxplot(b1[001:026,n1],b1[027:057,n1],b1[058:087,n1],b1[088:118,n1],b1[119:149,n1],b1[150:179,n1],b1[180:185,n1],xaxt="n",yaxt="n",ylim=c(0,250),col='#440154',cex.axis=cex1,boxwex = 0.1, at = 1:7 + 0.2)
boxplot(b2[001:026,n1],b2[027:057,n1],b2[058:087,n1],b2[088:118,n1],b2[119:149,n1],b2[150:179,n1],b2[180:185,n1],xaxt="n",yaxt="n",ylim=c(0,250),col='#414287',cex.axis=cex1,boxwex = 0.1, at = 1:7 + 0.3,add=T)
boxplot(b3[001:026,n1],b3[027:057,n1],b3[058:087,n1],b3[088:118,n1],b3[119:149,n1],b3[150:179,n1],b3[180:185,n1],xaxt="n",yaxt="n",ylim=c(0,250),col='#2c718e',cex.axis=cex1,boxwex = 0.1, at = 1:7 + 0.4,add=T)
boxplot(b4[001:026,n1],b4[027:057,n1],b4[058:087,n1],b4[088:118,n1],b4[119:149,n1],b4[150:179,n1],b4[180:185,n1],xaxt="n",yaxt="n",ylim=c(0,250),col='#1fa188',cex.axis=cex1,boxwex = 0.1, at = 1:7 + 0.5,add=T)
boxplot(b6[001:026,n1],b6[027:057,n1],b6[058:087,n1],b6[088:118,n1],b6[119:149,n1],b6[150:179,n1],b6[180:185,n1],xaxt="n",yaxt="n",ylim=c(0,250),col='#65cb5e',cex.axis=cex1,boxwex = 0.1, at = 1:7 + 0.6,add=T)
boxplot(b7[001:026,n1],b7[027:057,n1],b7[058:087,n1],b7[088:118,n1],b7[119:149,n1],b7[150:179,n1],b7[180:185,n1],xaxt="n",yaxt="n",ylim=c(0,250),col='#fde725',cex.axis=cex1,boxwex = 0.1, at = 1:7 + 0.7,add=T)
axis(1,at=c(1.2,2.2,3.2,4.2,5.2,6.2,7.2),labels = c('','','','','','',''),cex.axis=cex2)
axis(2,at=c(60,180),labels = c('60','180'),cex.axis=cex2)
axis(2,at=c(0,60,120,180,240),labels = c('','','','',''),cex.axis=cex2)
text(0.7,235,adj=0,labels = 'mainly insect',cex=cex2)
rect(0.43,-9.5, 7.98, 259,lwd=lwd1)

n1=3##
boxplot(b1[001:026,n1],b1[027:057,n1],b1[058:087,n1],b1[088:118,n1],b1[119:149,n1],b1[150:179,n1],b1[180:185,n1],xaxt="n",yaxt="n",ylim=c(0,210),col='#440154',cex.axis=cex1,boxwex = 0.1, at = 1:7 + 0.2)
boxplot(b2[001:026,n1],b2[027:057,n1],b2[058:087,n1],b2[088:118,n1],b2[119:149,n1],b2[150:179,n1],b2[180:185,n1],xaxt="n",yaxt="n",ylim=c(0,210),col='#414287',cex.axis=cex1,boxwex = 0.1, at = 1:7 + 0.3,add=T)
boxplot(b3[001:026,n1],b3[027:057,n1],b3[058:087,n1],b3[088:118,n1],b3[119:149,n1],b3[150:179,n1],b3[180:185,n1],xaxt="n",yaxt="n",ylim=c(0,210),col='#2c718e',cex.axis=cex1,boxwex = 0.1, at = 1:7 + 0.4,add=T)
boxplot(b4[001:026,n1],b4[027:057,n1],b4[058:087,n1],b4[088:118,n1],b4[119:149,n1],b4[150:179,n1],b4[180:185,n1],xaxt="n",yaxt="n",ylim=c(0,210),col='#1fa188',cex.axis=cex1,boxwex = 0.1, at = 1:7 + 0.5,add=T)
boxplot(b6[001:026,n1],b6[027:057,n1],b6[058:087,n1],b6[088:118,n1],b6[119:149,n1],b6[150:179,n1],b6[180:185,n1],xaxt="n",yaxt="n",ylim=c(0,210),col='#65cb5e',cex.axis=cex1,boxwex = 0.1, at = 1:7 + 0.6,add=T)
boxplot(b7[001:026,n1],b7[027:057,n1],b7[058:087,n1],b7[088:118,n1],b7[119:149,n1],b7[150:179,n1],b7[180:185,n1],xaxt="n",yaxt="n",ylim=c(0,210),col='#fde725',cex.axis=cex1,boxwex = 0.1, at = 1:7 + 0.7,add=T)
axis(1,at=c(1.2,2.2,3.2,4.2,5.2,6.2,7.2),labels = c('','','','','','',''),cex.axis=cex2)
axis(2,at=c(50,150),labels = c('50','150'),cex.axis=cex2)
axis(2,at=c(0,50,100,150,200),labels = c('','','','',''),cex.axis=cex2)
text(0.7,200,adj=0,labels = 'mainly rain',cex=cex2)
rect(0.43,-8.5, 7.98, 217,lwd=lwd1)

n1=4##
boxplot(b1[001:026,n1],b1[027:057,n1],b1[058:087,n1],b1[088:118,n1],b1[119:149,n1],b1[150:179,n1],b1[180:185,n1],xaxt="n",yaxt="n",ylim=c(0,240),col='#440154',cex.axis=cex1,boxwex = 0.1, at = 1:7 + 0.2)
boxplot(b2[001:026,n1],b2[027:057,n1],b2[058:087,n1],b2[088:118,n1],b2[119:149,n1],b2[150:179,n1],b2[180:185,n1],xaxt="n",yaxt="n",ylim=c(0,240),col='#414287',cex.axis=cex1,boxwex = 0.1, at = 1:7 + 0.3,add=T)
boxplot(b3[001:026,n1],b3[027:057,n1],b3[058:087,n1],b3[088:118,n1],b3[119:149,n1],b3[150:179,n1],b3[180:185,n1],xaxt="n",yaxt="n",ylim=c(0,240),col='#2c718e',cex.axis=cex1,boxwex = 0.1, at = 1:7 + 0.4,add=T)
boxplot(b4[001:026,n1],b4[027:057,n1],b4[058:087,n1],b4[088:118,n1],b4[119:149,n1],b4[150:179,n1],b4[180:185,n1],xaxt="n",yaxt="n",ylim=c(0,240),col='#1fa188',cex.axis=cex1,boxwex = 0.1, at = 1:7 + 0.5,add=T)
boxplot(b6[001:026,n1],b6[027:057,n1],b6[058:087,n1],b6[088:118,n1],b6[119:149,n1],b6[150:179,n1],b6[180:185,n1],xaxt="n",yaxt="n",ylim=c(0,240),col='#65cb5e',cex.axis=cex1,boxwex = 0.1, at = 1:7 + 0.6,add=T)
boxplot(b7[001:026,n1],b7[027:057,n1],b7[058:087,n1],b7[088:118,n1],b7[119:149,n1],b7[150:179,n1],b7[180:185,n1],xaxt="n",yaxt="n",ylim=c(0,240),col='#fde725',cex.axis=cex1,boxwex = 0.1, at = 1:7 + 0.7,add=T)
axis(1,at=c(1.2,2.2,3.2,4.2,5.2,6.2,7.2),labels = c('','','','','','',''),cex.axis=cex2)
axis(2,at=c(60,180),labels = c('60','180'),cex.axis=cex2)
axis(2,at=c(0,60,120,180,240),labels = c('','','','',''),cex.axis=cex2)
text(0.7,220,adj=0,labels = 'no obvious biophony',cex=cex2)
rect(0.43,-9.9, 7.98, 249,lwd=lwd1)

n1=5##
boxplot(b1[001:026,n1],b1[027:057,n1],b1[058:087,n1],b1[088:118,n1],b1[119:149,n1],b1[150:179,n1],b1[180:185,n1],xaxt="n",yaxt="n",ylim=c(0,180),col='#440154',cex.axis=cex1,boxwex = 0.1, at = 1:7 + 0.2)
boxplot(b2[001:026,n1],b2[027:057,n1],b2[058:087,n1],b2[088:118,n1],b2[119:149,n1],b2[150:179,n1],b2[180:185,n1],xaxt="n",yaxt="n",ylim=c(0,180),col='#414287',cex.axis=cex1,boxwex = 0.1, at = 1:7 + 0.3,add=T)
boxplot(b3[001:026,n1],b3[027:057,n1],b3[058:087,n1],b3[088:118,n1],b3[119:149,n1],b3[150:179,n1],b3[180:185,n1],xaxt="n",yaxt="n",ylim=c(0,180),col='#2c718e',cex.axis=cex1,boxwex = 0.1, at = 1:7 + 0.4,add=T)
boxplot(b4[001:026,n1],b4[027:057,n1],b4[058:087,n1],b4[088:118,n1],b4[119:149,n1],b4[150:179,n1],b4[180:185,n1],xaxt="n",yaxt="n",ylim=c(0,180),col='#1fa188',cex.axis=cex1,boxwex = 0.1, at = 1:7 + 0.5,add=T)
boxplot(b6[001:026,n1],b6[027:057,n1],b6[058:087,n1],b6[088:118,n1],b6[119:149,n1],b6[150:179,n1],b6[180:185,n1],xaxt="n",yaxt="n",ylim=c(0,180),col='#65cb5e',cex.axis=cex1,boxwex = 0.1, at = 1:7 + 0.6,add=T)
boxplot(b7[001:026,n1],b7[027:057,n1],b7[058:087,n1],b7[088:118,n1],b7[119:149,n1],b7[150:179,n1],b7[180:185,n1],xaxt="n",yaxt="n",ylim=c(0,180),col='#fde725',cex.axis=cex1,boxwex = 0.1, at = 1:7 + 0.7,add=T)
axis(1,at=c(1.2,2.2,3.2,4.2,5.2,6.2,7.2),labels = c('','','','','','',''),cex.axis=cex2)
axis(2,at=c(45,135),labels = c('45','135'),cex.axis=cex2)
axis(2,at=c(0,45,90,135,180),labels = c('','','','',''),cex.axis=cex2)
text(0.7,170,adj=0,labels = 'bird and insect',cex=cex2)
rect(0.43,-7.4, 7.98, 187,lwd=lwd1)

n1=6##
boxplot(b1[001:026,n1],b1[027:057,n1],b1[058:087,n1],b1[088:118,n1],b1[119:149,n1],b1[150:179,n1],b1[180:185,n1],xaxt="n",yaxt="n",ylim=c(0,120),col='#440154',cex.axis=cex1,boxwex = 0.1, at = 1:7 + 0.2)
boxplot(b2[001:026,n1],b2[027:057,n1],b2[058:087,n1],b2[088:118,n1],b2[119:149,n1],b2[150:179,n1],b2[180:185,n1],xaxt="n",yaxt="n",ylim=c(0,120),col='#414287',cex.axis=cex1,boxwex = 0.1, at = 1:7 + 0.3,add=T)
boxplot(b3[001:026,n1],b3[027:057,n1],b3[058:087,n1],b3[088:118,n1],b3[119:149,n1],b3[150:179,n1],b3[180:185,n1],xaxt="n",yaxt="n",ylim=c(0,120),col='#2c718e',cex.axis=cex1,boxwex = 0.1, at = 1:7 + 0.4,add=T)
boxplot(b4[001:026,n1],b4[027:057,n1],b4[058:087,n1],b4[088:118,n1],b4[119:149,n1],b4[150:179,n1],b4[180:185,n1],xaxt="n",yaxt="n",ylim=c(0,120),col='#1fa188',cex.axis=cex1,boxwex = 0.1, at = 1:7 + 0.5,add=T)
boxplot(b6[001:026,n1],b6[027:057,n1],b6[058:087,n1],b6[088:118,n1],b6[119:149,n1],b6[150:179,n1],b6[180:185,n1],xaxt="n",yaxt="n",ylim=c(0,120),col='#65cb5e',cex.axis=cex1,boxwex = 0.1, at = 1:7 + 0.6,add=T)
boxplot(b7[001:026,n1],b7[027:057,n1],b7[058:087,n1],b7[088:118,n1],b7[119:149,n1],b7[150:179,n1],b7[180:185,n1],xaxt="n",yaxt="n",ylim=c(0,120),col='#fde725',cex.axis=cex1,boxwex = 0.1, at = 1:7 + 0.7,add=T)
axis(1,at=c(1.2,2.2,3.2,4.2,5.2,6.2,7.2),labels = c(4,5,6,7,8,9,10),cex.axis=cex2)
axis(2,at=c(30,90),labels = c('30','90'),cex.axis=cex2)
axis(2,at=c(0,30,60,90,120),labels = c('','','','',''),cex.axis=cex2)
text(0.7,112,adj=0,labels = 'bird and rain',cex=cex2)
rect(0.43,-4.5, 7.98, 124,lwd=lwd1)

n1=7##
boxplot(b1[001:026,n1],b1[027:057,n1],b1[058:087,n1],b1[088:118,n1],b1[119:149,n1],b1[150:179,n1],b1[180:185,n1],xaxt="n",yaxt="n",ylim=c(0,100),col='#440154',cex.axis=cex1,boxwex = 0.1, at = 1:7 + 0.2)
boxplot(b2[001:026,n1],b2[027:057,n1],b2[058:087,n1],b2[088:118,n1],b2[119:149,n1],b2[150:179,n1],b2[180:185,n1],xaxt="n",yaxt="n",ylim=c(0,100),col='#414287',cex.axis=cex1,boxwex = 0.1, at = 1:7 + 0.3,add=T)
boxplot(b3[001:026,n1],b3[027:057,n1],b3[058:087,n1],b3[088:118,n1],b3[119:149,n1],b3[150:179,n1],b3[180:185,n1],xaxt="n",yaxt="n",ylim=c(0,100),col='#2c718e',cex.axis=cex1,boxwex = 0.1, at = 1:7 + 0.4,add=T)
boxplot(b4[001:026,n1],b4[027:057,n1],b4[058:087,n1],b4[088:118,n1],b4[119:149,n1],b4[150:179,n1],b4[180:185,n1],xaxt="n",yaxt="n",ylim=c(0,100),col='#1fa188',cex.axis=cex1,boxwex = 0.1, at = 1:7 + 0.5,add=T)
boxplot(b6[001:026,n1],b6[027:057,n1],b6[058:087,n1],b6[088:118,n1],b6[119:149,n1],b6[150:179,n1],b6[180:185,n1],xaxt="n",yaxt="n",ylim=c(0,100),col='#65cb5e',cex.axis=cex1,boxwex = 0.1, at = 1:7 + 0.6,add=T)
boxplot(b7[001:026,n1],b7[027:057,n1],b7[058:087,n1],b7[088:118,n1],b7[119:149,n1],b7[150:179,n1],b7[180:185,n1],xaxt="n",yaxt="n",ylim=c(0,100),col='#fde725',cex.axis=cex1,boxwex = 0.1, at = 1:7 + 0.7,add=T)
axis(1,at=c(1.2,2.2,3.2,4.2,5.2,6.2,7.2),labels = c(4,5,6,7,8,9,10),cex.axis=cex2)
axis(2,at=c(25,75),labels = c('25','75'),cex.axis=cex2)
axis(2,at=c(0,25,50,75,100),labels = c('','','','',''),cex.axis=cex2)
text(0.7,92,adj=0,labels = 'biophony and anthropophony',cex=cex2)
rect(0.43,-4, 7.98, 103.5,lwd=lwd1)

par(mar=c(1,1,0.1,1),cex=1)
plot(1,type = "n",yaxt="n",xaxt="n",xlab="",ylab="",cex.lab=cex1,bty='n')
mtext(side=1, text="Month", out=F,las=0,cex = cex3)


dev.off()
