# Supplementary material for: VGGish-based detection of biological sound components and their spatio-temporal variations in a subtropical forest in eastern China
Source: PeerJ. 2023 Nov 15;11:e16462. doi: 10.7717/peerj.16462 (PMC10656901; doi:10.7717/peerj.16462)
Supplement: Supplemental Information 3 — The spectrograms were computed using a Hann window, FFT = 512, window overlap of 50%, and frame size of 100%. The X-axis represents time, the Y-axis represents frequency. There are 10 audio segments for each cluster. [file peerj-11-16462-s003.zip]

Archive with 20 entries (19 files):
- Supplemental_Information_S3_spec95_01/
- Supplemental_Information_S3_spec95_01/Cluster 00.png
- Supplemental_Information_S3_spec95_01/Cluster 01.png
- Supplemental_Information_S3_spec95_01/Cluster 02.png
- Supplemental_Information_S3_spec95_01/Cluster 03.png
- Supplemental_Information_S3_spec95_01/Cluster 04.png
- Supplemental_Information_S3_spec95_01/Cluster 05.png
- Supplemental_Information_S3_spec95_01/Cluster 06.png
- Supplemental_Information_S3_spec95_01/Cluster 07.png
- Supplemental_Information_S3_spec95_01/Cluster 08.png
- Supplemental_Information_S3_spec95_01/Cluster 09.png
- Supplemental_Information_S3_spec95_01/Cluster 10.png
- Supplemental_Information_S3_spec95_01/Cluster 11.png
- Supplemental_Information_S3_spec95_01/Cluster 12.png
- Supplemental_Information_S3_spec95_01/Cluster 13.png
- Supplemental_Information_S3_spec95_01/Cluster 14.png
- Supplemental_Information_S3_spec95_01/Cluster 15.png
- Supplemental_Information_S3_spec95_01/Cluster 16.png
- Supplemental_Information_S3_spec95_01/Cluster 17.png
- Supplemental_Information_S3_spec95_01/Cluster 18.png
