# Supplementary material for: VGGish-based detection of biological sound components and their spatio-temporal variations in a subtropical forest in eastern China
Source: PeerJ. 2023 Nov 15;11:e16462. doi: 10.7717/peerj.16462 (PMC10656901; doi:10.7717/peerj.16462)
Supplement: Supplemental Information 4 — The spectrograms were computed using a Hann window, FFT = 512, window overlap of 50%, and frame size of 100%. The X-axis represents time, the Y-axis represents frequency. There are 10 audio segments for each cluster. [file peerj-11-16462-s004.zip]

Archive with 20 entries (19 files):
- Supplemental_Information_S3_spec95_02/
- Supplemental_Information_S3_spec95_02/Cluster 19.png
- Supplemental_Information_S3_spec95_02/Cluster 20.png
- Supplemental_Information_S3_spec95_02/Cluster 21.png
- Supplemental_Information_S3_spec95_02/Cluster 22.png
- Supplemental_Information_S3_spec95_02/Cluster 23.png
- Supplemental_Information_S3_spec95_02/Cluster 24.png
- Supplemental_Information_S3_spec95_02/Cluster 25.png
- Supplemental_Information_S3_spec95_02/Cluster 26.png
- Supplemental_Information_S3_spec95_02/Cluster 27.png
- Supplemental_Information_S3_spec95_02/Cluster 28.png
- Supplemental_Information_S3_spec95_02/Cluster 29.png
- Supplemental_Information_S3_spec95_02/Cluster 30.png
- Supplemental_Information_S3_spec95_02/Cluster 31.png
- Supplemental_Information_S3_spec95_02/Cluster 32.png
- Supplemental_Information_S3_spec95_02/Cluster 33.png
- Supplemental_Information_S3_spec95_02/Cluster 34.png
- Supplemental_Information_S3_spec95_02/Cluster 35.png
- Supplemental_Information_S3_spec95_02/Cluster 36.png
- Supplemental_Information_S3_spec95_02/Cluster 37.png
