# Supplementary material for: VGGish-based detection of biological sound components and their spatio-temporal variations in a subtropical forest in eastern China
Source: PeerJ. 2023 Nov 15;11:e16462. doi: 10.7717/peerj.16462 (PMC10656901; doi:10.7717/peerj.16462)
Supplement: Supplemental Information 5 — The spectrograms were computed using a Hann window, FFT = 512, window overlap of 50%, and frame size of 100%. The X-axis represents time, the Y-axis represents frequency. There are 10 audio segments for each cluster. [file peerj-11-16462-s005.zip]

Archive with 20 entries (19 files):
- Supplemental_Information_S3_spec95_03/
- Supplemental_Information_S3_spec95_03/Cluster 38.png
- Supplemental_Information_S3_spec95_03/Cluster 39.png
- Supplemental_Information_S3_spec95_03/Cluster 40.png
- Supplemental_Information_S3_spec95_03/Cluster 41.png
- Supplemental_Information_S3_spec95_03/Cluster 42.png
- Supplemental_Information_S3_spec95_03/Cluster 43.png
- Supplemental_Information_S3_spec95_03/Cluster 44.png
- Supplemental_Information_S3_spec95_03/Cluster 45.png
- Supplemental_Information_S3_spec95_03/Cluster 46.png
- Supplemental_Information_S3_spec95_03/Cluster 47.png
- Supplemental_Information_S3_spec95_03/Cluster 48.png
- Supplemental_Information_S3_spec95_03/Cluster 49.png
- Supplemental_Information_S3_spec95_03/Cluster 50.png
- Supplemental_Information_S3_spec95_03/Cluster 51.png
- Supplemental_Information_S3_spec95_03/Cluster 52.png
- Supplemental_Information_S3_spec95_03/Cluster 53.png
- Supplemental_Information_S3_spec95_03/Cluster 54.png
- Supplemental_Information_S3_spec95_03/Cluster 55.png
- Supplemental_Information_S3_spec95_03/Cluster 56.png
