# Supplementary material for: VGGish-based detection of biological sound components and their spatio-temporal variations in a subtropical forest in eastern China
Source: PeerJ. 2023 Nov 15;11:e16462. doi: 10.7717/peerj.16462 (PMC10656901; doi:10.7717/peerj.16462)
Supplement: Supplemental Information 6 — The spectrograms were computed using a Hann window, FFT = 512, window overlap of 50%, and frame size of 100%. The X-axis represents time, the Y-axis represents frequency. There are 10 audio segments for each cluster. [file peerj-11-16462-s006.zip]

Archive with 20 entries (19 files):
- Supplemental_Information_S3_spec95_04/
- Supplemental_Information_S3_spec95_04/Cluster 57.png
- Supplemental_Information_S3_spec95_04/Cluster 58.png
- Supplemental_Information_S3_spec95_04/Cluster 59.png
- Supplemental_Information_S3_spec95_04/Cluster 60.png
- Supplemental_Information_S3_spec95_04/Cluster 61.png
- Supplemental_Information_S3_spec95_04/Cluster 62.png
- Supplemental_Information_S3_spec95_04/Cluster 63.png
- Supplemental_Information_S3_spec95_04/Cluster 64.png
- Supplemental_Information_S3_spec95_04/Cluster 65.png
- Supplemental_Information_S3_spec95_04/Cluster 66.png
- Supplemental_Information_S3_spec95_04/Cluster 67.png
- Supplemental_Information_S3_spec95_04/Cluster 68.png
- Supplemental_Information_S3_spec95_04/Cluster 69.png
- Supplemental_Information_S3_spec95_04/Cluster 70.png
- Supplemental_Information_S3_spec95_04/Cluster 71.png
- Supplemental_Information_S3_spec95_04/Cluster 72.png
- Supplemental_Information_S3_spec95_04/Cluster 73.png
- Supplemental_Information_S3_spec95_04/Cluster 74.png
- Supplemental_Information_S3_spec95_04/Cluster 75.png
