# Supplementary material for: VGGish-based detection of biological sound components and their spatio-temporal variations in a subtropical forest in eastern China
Source: PeerJ. 2023 Nov 15;11:e16462. doi: 10.7717/peerj.16462 (PMC10656901; doi:10.7717/peerj.16462)
Supplement: Supplemental Information 7 — The spectrograms were computed using a Hann window, FFT = 512, window overlap of 50%, and frame size of 100%. The X-axis represents time, the Y-axis represents frequency. There are 10 audio segments for each cluster. [file peerj-11-16462-s007.zip]

Archive with 20 entries (19 files):
- Supplemental_Information_S3_spec95_05/
- Supplemental_Information_S3_spec95_05/Cluster 76.png
- Supplemental_Information_S3_spec95_05/Cluster 77.png
- Supplemental_Information_S3_spec95_05/Cluster 78.png
- Supplemental_Information_S3_spec95_05/Cluster 79.png
- Supplemental_Information_S3_spec95_05/Cluster 80.png
- Supplemental_Information_S3_spec95_05/Cluster 81.png
- Supplemental_Information_S3_spec95_05/Cluster 82.png
- Supplemental_Information_S3_spec95_05/Cluster 83.png
- Supplemental_Information_S3_spec95_05/Cluster 84.png
- Supplemental_Information_S3_spec95_05/Cluster 85.png
- Supplemental_Information_S3_spec95_05/Cluster 86.png
- Supplemental_Information_S3_spec95_05/Cluster 87.png
- Supplemental_Information_S3_spec95_05/Cluster 88.png
- Supplemental_Information_S3_spec95_05/Cluster 89.png
- Supplemental_Information_S3_spec95_05/Cluster 90.png
- Supplemental_Information_S3_spec95_05/Cluster 91.png
- Supplemental_Information_S3_spec95_05/Cluster 92.png
- Supplemental_Information_S3_spec95_05/Cluster 93.png
- Supplemental_Information_S3_spec95_05/Cluster 94.png
